# Supplementary material for: Diaqua­bis(8-chloro-1,3-dimethyl-2,6-dioxo-1,2,3,6-tetra­hydro-7H-purinato-κN 7)copper(II) dihydrate
Source: Acta Crystallogr Sect E Struct Rep Online. 2008 Aug 13;64(Pt 9):m1159–60. doi: 10.1107/S160053680802549X (PMC2960592; doi:10.1107/S160053680802549X)
Supplement: Supplementary file 1 [file e-64-m1159-sup1.cif]

##############################################################################
###                                                                        ###
###        Electronic paper (Acta Crystallographica Section E)             ###
###                                                                        ###
##############################################################################
#                                                                            #
# This CIF contains the data in a paper accepted for publication in Acta     #
# Crystallographica Section E. It conforms to the requirements of Notes      #
# for Authors for Section E, and has been peer reviewed under the auspices   #
# of the IUCr Commission on Journals.                                        #
#                                                                            #
# Full details of the Crystallographic Information File format               #
# are given in the paper "The Crystallographic Information File (CIF):       #
# a New Standard Archive File for Crystallography" by S. R. Hall, F. H.      #
# Allen and I. D. Brown [Acta Cryst. (1991), A47, 655-685].                  #
#                                                                            #
# The current version of the core CIF dictionary is obtainable from          #
# ftp://ftp.iucr.org/pub/cif_core.dic. The current version number is 2.4.    #
#                                                                            #
# Software is freely available for graphical display of the structure(s) in  #
# this CIF.  For information consult the CIF home page http://www.iucr.org/  #
# cif/home.html                                                              #
#                                                                            #
# This file may be used for bona fide research purposes within the           #
# scientific community so long as proper attribution is given to the journal # 
# article from which it was obtained.                                        #
#                                                                            #
##############################################################################
                                             
data_I
_audit_creation_method     SHELXL-97
_chemical_name_systematic
;
Diaquabis(8-chloro-1,3-dimethyl-2,6-dioxo-1,2,3,6-tetrahydro-7H-purinato-
\kN^7^)copper(II) dihydrate
;
_chemical_name_common     ?
_chemical_formula_moiety     'C14 H16 Cl2 Cu N8 O6, 2(H2 O)'
_chemical_formula_sum     'C14 H20 Cl2 Cu N8 O8'
_chemical_formula_iupac     '[Cu (C7 H6 Cl1 N4 O2)2 (H2 O1)2], 2H2 O'
_chemical_formula_weight     562.82
_chemical_melting_point     ?
_symmetry_cell_setting     triclinic
_symmetry_space_group_name_H-M     'P -1'
_symmetry_space_group_name_Hall     '-P 1'
loop_
    _symmetry_equiv_pos_as_xyz
    'x, y, z'
    '-x, -y, -z'
_cell_length_a     8.377(5)
_cell_length_b     8.533(8)
_cell_length_c     8.830(3)
_cell_angle_alpha     67.999(2)
_cell_angle_beta     64.180(7)
_cell_angle_gamma     78.388(6)
_cell_volume     526.2(6)
_cell_formula_units_Z     1
_cell_measurement_reflns_used     822
_cell_measurement_theta_min     2.58
_cell_measurement_theta_max     25.00
_cell_measurement_temperature     293(2)
_exptl_crystal_description     block
_exptl_crystal_colour     green
_exptl_crystal_size_max     0.36
_exptl_crystal_size_mid     0.24
_exptl_crystal_size_min     0.16
_exptl_crystal_density_diffrn     1.776
_exptl_crystal_density_meas     ?
_exptl_crystal_density_method     'not measured'
_exptl_crystal_F_000     287
_exptl_absorpt_coefficient_mu     1.354
_exptl_absorpt_correction_type     multi-scan
_exptl_absorpt_process_details     '(SADABS; Sheldrick, 1996)'
_exptl_absorpt_correction_T_min     0.685
_exptl_absorpt_correction_T_max     0.802
_exptl_special_details
;
;
_diffrn_ambient_temperature     293(2)
_diffrn_radiation_type     MoK\a
_diffrn_radiation_wavelength     0.71073
_diffrn_radiation_source     'fine-focus sealed tube'
_diffrn_radiation_monochromator     graphite
_diffrn_measurement_device_type     'Bruker SMART CCD area-detector'
_diffrn_measurement_method     '\f and \w'
_diffrn_detector_area_resol_mean     ?
_diffrn_reflns_number     3811
_diffrn_reflns_av_R_equivalents     0.0988
_diffrn_reflns_av_sigmaI/netI     0.2560
_diffrn_reflns_theta_min     2.58
_diffrn_reflns_theta_max     25.00
_diffrn_reflns_theta_full     25.00
_diffrn_measured_fraction_theta_max     0.990
_diffrn_measured_fraction_theta_full     0.990
_diffrn_reflns_limit_h_min     -9
_diffrn_reflns_limit_h_max     9
_diffrn_reflns_limit_k_min     -8
_diffrn_reflns_limit_k_max     10
_diffrn_reflns_limit_l_min     -10
_diffrn_reflns_limit_l_max     10
_diffrn_standards_number     ?
_diffrn_standards_interval_count     ?
_diffrn_standards_interval_time     ?
_diffrn_standards_decay_%     ?
_refine_special_details
;
Refinement of <i>F</i>^2^ against ALL reflections. The weighted <i>R</i>-factor
<i>wR</i> and goodness of fit <i>S</i> are based on <i>F</i>^2^, conventional
<i>R</i>-factors <i>R</i> are based on <i>F</i>, with <i>F</i> set to zero for
negative <i>F</i>^2^. The threshold expression of <i>F</i>^2^ >
\s(<i>F</i>^2^) is used only for calculating <i>R</i>-factors(gt) <i>etc</i>.
and is not relevant to the choice of reflections for refinement.
<i>R</i>-factors based on <i>F</i>^2^ are statistically about twice as large
as those based on <i>F</i>, and <i>R</i>- factors based on ALL data will be
even larger.
;
_reflns_number_total     1834
_reflns_number_gt     936
_reflns_threshold_expression     I>2\s(I)
_refine_ls_structure_factor_coef     Fsqd
_refine_ls_matrix_type     full
_refine_ls_R_factor_all     0.1680
_refine_ls_R_factor_gt     0.0582
_refine_ls_wR_factor_gt     0.0780
_refine_ls_wR_factor_ref     0.1022
_refine_ls_goodness_of_fit_ref     0.989
_refine_ls_restrained_S_all     0.987
_refine_ls_number_reflns     1834
_refine_ls_number_parameters     153
_refine_ls_number_restraints     19
_refine_ls_hydrogen_treatment     constr
_refine_ls_weighting_scheme     calc
_refine_ls_weighting_details     'w=1/[\s^2^(Fo^2^)]'
_atom_sites_solution_hydrogens     geom
_atom_sites_solution_primary     direct
_atom_sites_solution_secondary     difmap
_refine_ls_shift/su_max     0.004
_refine_ls_shift/su_mean     0.001
_refine_diff_density_max     0.543
_refine_diff_density_min     -0.659
_refine_ls_extinction_method     none
_refine_ls_extinction_coef     ?
loop_
    _atom_type_symbol
    _atom_type_description
    _atom_type_scat_dispersion_real
    _atom_type_scat_dispersion_imag
    _atom_type_scat_source
    'C' 'C' 0.0033 0.0016
                         'International Tables Vol C Tables 4.2.6.8 and 6.1.1.4'
    'H' 'H' 0.0000 0.0000
                         'International Tables Vol C Tables 4.2.6.8 and 6.1.1.4'
    'N' 'N' 0.0061 0.0033
                         'International Tables Vol C Tables 4.2.6.8 and 6.1.1.4'
    'O' 'O' 0.0106 0.0060
                         'International Tables Vol C Tables 4.2.6.8 and 6.1.1.4'
    'Cl' 'Cl' 0.1484 0.1585
                         'International Tables Vol C Tables 4.2.6.8 and 6.1.1.4'
    'Cu' 'Cu' 0.3201 1.2651
                         'International Tables Vol C Tables 4.2.6.8 and 6.1.1.4'
_computing_data_collection     'SMART (Bruker, 2004)'
_computing_cell_refinement     'SMART (Bruker, 2004)'
_computing_data_reduction     'SAINT (Bruker, 2004)'
_computing_structure_solution     'SHELXS97 (Sheldrick, 2008)'
_computing_structure_refinement     'SHELXL97 (Sheldrick, 2008)'
_computing_molecular_graphics     'SHELXTL (Sheldrick, 2008)'
_computing_publication_material     'SHELXTL (Sheldrick, 2008)'
loop_
    _atom_site_type_symbol
    _atom_site_label
    _atom_site_fract_x
    _atom_site_fract_y
    _atom_site_fract_z
    _atom_site_U_iso_or_equiv
    _atom_site_adp_type
    _atom_site_calc_flag
    _atom_site_refinement_flags
    _atom_site_occupancy
    _atom_site_disorder_assembly
    _atom_site_disorder_group
    Cu Cu1 0.5000 0.0000 1.0000 0.0214(5) Uani d S 1 . .
    N N1 0.5200(8) 0.0829(8) 0.7503(7) 0.0214(17) Uani d . 1 . .
    N N2 0.1993(8) 0.4308(7) 0.6697(7) 0.0203(16) Uani d . 1 . .
    N N3 0.4180(8) 0.3889(8) 0.4053(7) 0.0264(18) Uani d . 1 . .
    N N4 0.6338(8) 0.1570(8) 0.4472(8) 0.0245(18) Uani d . 1 . .
    O O1 0.1930(7) 0.2659(6) 0.9464(6) 0.0296(15) Uani d . 1 . .
    O O2 0.2040(6) 0.6046(6) 0.3965(6) 0.0210(13) Uani d U 1 . .
    O O3 0.6720(6) 0.1598(6) 0.9341(6) 0.0340(15) Uani d D 1 . .
    H H3A 0.7154 0.2029 0.8256 0.051 Uiso d R 1 . .
    H H3B 0.7376 0.1651 0.9815 0.051 Uiso d RD 1 . .
    O O4 0.8607(7) 0.0978(6) 0.1220(6) 0.0330(16) Uani d D 1 . .
    H H4A 0.9578 0.1413 0.0704 0.049 Uiso d RD 1 . .
    H H4B 0.7868 0.1226 0.2097 0.049 Uiso d RD 1 . .
    Cl Cl1 0.8042(3) -0.1040(3) 0.6122(3) 0.0308(6) Uani d . 1 . .
    C C1 0.4156(10) 0.2195(9) 0.6872(9) 0.0171(19) Uani d . 1 . .
    C C2 0.2692(10) 0.2944(9) 0.7842(10) 0.019(2) Uani d U 1 . .
    C C3 0.2719(10) 0.4812(9) 0.4827(9) 0.0142(18) Uani d U 1 . .
    C C4 0.4889(11) 0.2531(10) 0.5113(10) 0.022(2) Uani d U 1 . .
    C C5 0.6432(10) 0.0543(9) 0.6041(10) 0.019(2) Uani d . 1 . .
    C C6 0.0408(9) 0.5307(9) 0.7496(9) 0.021(2) Uani d U 1 . .
    H H6A 0.0759 0.6360 0.7389 0.032 Uiso calc R 1 . .
    H H6B -0.0203 0.4686 0.8731 0.032 Uiso calc R 1 . .
    H H6C -0.0367 0.5527 0.6890 0.032 Uiso calc R 1 . .
    C C7 0.4918(9) 0.4281(9) 0.2102(8) 0.020(2) Uani d U 1 . .
    H H7A 0.3980 0.4704 0.1685 0.030 Uiso calc R 1 . .
    H H7B 0.5465 0.3273 0.1809 0.030 Uiso calc R 1 . .
    H H7C 0.5788 0.5122 0.1544 0.030 Uiso calc R 1 . .
loop_
    _atom_site_aniso_label
    _atom_site_aniso_U_11
    _atom_site_aniso_U_22
    _atom_site_aniso_U_33
    _atom_site_aniso_U_12
    _atom_site_aniso_U_13
    _atom_site_aniso_U_23
    Cu1 0.0267(10) 0.0224(10) 0.0140(9) -0.0032(8) -0.0113(8) 0.0001(7)
    N1 0.019(4) 0.027(4) 0.017(4) -0.011(3) -0.010(3) 0.001(3)
    N2 0.027(4) 0.021(4) 0.009(3) -0.004(3) -0.004(3) -0.003(3)
    N3 0.030(5) 0.036(5) 0.011(4) -0.006(4) -0.004(3) -0.008(3)
    N4 0.022(4) 0.033(4) 0.012(4) -0.006(3) -0.002(3) -0.003(3)
    O1 0.036(4) 0.033(4) 0.014(3) -0.006(3) -0.007(3) -0.003(3)
    O2 0.0205(16) 0.0215(16) 0.0201(15) 0.0010(9) -0.0110(10) -0.0035(10)
    O3 0.052(4) 0.038(4) 0.013(3) -0.031(3) -0.015(3) 0.008(3)
    O4 0.027(4) 0.050(4) 0.018(3) -0.005(3) -0.010(3) -0.004(3)
    Cl1 0.0279(15) 0.0291(15) 0.0273(13) 0.0002(11) -0.0096(11) -0.0031(11)
    C1 0.027(5) 0.014(5) 0.009(4) 0.002(4) -0.010(4) -0.002(3)
    C2 0.019(2) 0.019(2) 0.019(2) -0.0004(10) -0.0083(12) -0.0056(11)
    C3 0.014(2) 0.014(2) 0.014(2) 0.0005(10) -0.0066(12) -0.0031(11)
    C4 0.022(2) 0.022(2) 0.022(2) -0.0005(10) -0.0092(12) -0.0064(12)
    C5 0.011(5) 0.019(5) 0.028(5) -0.002(4) -0.002(4) -0.014(4)
    C6 0.021(2) 0.021(2) 0.020(2) 0.0002(10) -0.0092(12) -0.0055(11)
    C7 0.020(2) 0.020(2) 0.019(2) 0.0004(10) -0.0088(12) -0.0048(11)
_geom_special_details
;
All e.s.d.'s (except the e.s.d. in the dihedral angle between two l.s. planes)
are estimated using the full covariance matrix. The cell e.s.d.'s are taken
into account individually in the estimation of e.s.d.'s in distances, angles
and torsion angles; correlations between e.s.d.'s in cell parameters are only
used when they are defined by crystal symmetry. An approximate (isotropic)
treatment of cell e.s.d.'s is used for estimating e.s.d.'s involving l.s.
planes.
;
loop_
    _geom_bond_atom_site_label_1
    _geom_bond_atom_site_label_2
    _geom_bond_site_symmetry_2
    _geom_bond_distance
    _geom_bond_publ_flag
    Cu1 O3 2_657 1.934(5) y
    Cu1 O3 . 1.934(5) y
    Cu1 N1 . 1.986(6) y
    Cu1 N1 2_657 1.986(6) y
    N1 C5 . 1.329(8) ?
    N1 C1 . 1.401(8) ?
    N2 C3 . 1.407(8) ?
    N2 C2 . 1.442(8) ?
    N2 C6 . 1.472(8) ?
    N3 C3 . 1.369(8) ?
    N3 C4 . 1.402(8) ?
    N3 C7 . 1.479(7) ?
    N4 C5 . 1.361(8) ?
    N4 C4 . 1.347(9) ?
    O1 C2 . 1.234(8) ?
    O2 C3 . 1.244(7) ?
    O3 H3A . 0.8200 ?
    O3 H3B . 0.8388 ?
    O4 H4A . 0.8242 ?
    O4 H4B . 0.8243 ?
    Cl1 C5 . 1.711(7) ?
    C1 C4 . 1.333(9) ?
    C1 C2 . 1.351(9) ?
    C6 H6A . 0.9600 ?
    C6 H6B . 0.9600 ?
    C6 H6C . 0.9600 ?
    C7 H7A . 0.9600 ?
    C7 H7B . 0.9600 ?
    C7 H7C . 0.9600 ?
loop_
    _geom_angle_atom_site_label_1
    _geom_angle_atom_site_label_2
    _geom_angle_atom_site_label_3
    _geom_angle_site_symmetry_1
    _geom_angle_site_symmetry_3
    _geom_angle
    _geom_angle_publ_flag
    O3 Cu1 O3 2_657 . 180.0(3) y
    O3 Cu1 N1 2_657 . 90.5(2) y
    O3 Cu1 N1 . . 89.5(2) y
    O3 Cu1 N1 2_657 2_657 89.5(2) y
    O3 Cu1 N1 . 2_657 90.5(2) y
    N1 Cu1 N1 . 2_657 180.0000(10)
                                 y
    C5 N1 C1 . . 104.1(6) ?
    C5 N1 Cu1 . . 131.8(5) ?
    C1 N1 Cu1 . . 122.9(5) ?
    C3 N2 C2 . . 125.4(6) ?
    C3 N2 C6 . . 115.4(6) ?
    C2 N2 C6 . . 119.2(6) ?
    C3 N3 C4 . . 120.1(6) ?
    C3 N3 C7 . . 118.8(6) ?
    C4 N3 C7 . . 121.0(6) ?
    C5 N4 C4 . . 98.7(6) ?
    Cu1 O3 H3A . . 109.4 ?
    Cu1 O3 H3B . . 132.7 ?
    H3A O3 H3B . . 112.4 ?
    H4A O4 H4B . . 118.2 ?
    C4 C1 C2 . . 128.2(7) ?
    C4 C1 N1 . . 104.3(7) ?
    C2 C1 N1 . . 127.5(7) ?
    O1 C2 C1 . . 131.0(7) ?
    O1 C2 N2 . . 118.4(7) ?
    C1 C2 N2 . . 110.6(7) ?
    O2 C3 N3 . . 123.4(6) ?
    O2 C3 N2 . . 120.1(7) ?
    N3 C3 N2 . . 116.5(6) ?
    C1 C4 N4 . . 116.5(7) ?
    C1 C4 N3 . . 119.0(7) ?
    N4 C4 N3 . . 124.4(7) ?
    N1 C5 N4 . . 116.4(7) ?
    N1 C5 Cl1 . . 122.0(6) ?
    N4 C5 Cl1 . . 121.6(6) ?
    N2 C6 H6A . . 109.5 ?
    N2 C6 H6B . . 109.5 ?
    H6A C6 H6B . . 109.5 ?
    N2 C6 H6C . . 109.5 ?
    H6A C6 H6C . . 109.5 ?
    H6B C6 H6C . . 109.5 ?
    N3 C7 H7A . . 109.5 ?
    N3 C7 H7B . . 109.5 ?
    H7A C7 H7B . . 109.5 ?
    N3 C7 H7C . . 109.5 ?
    H7A C7 H7C . . 109.5 ?
    H7B C7 H7C . . 109.5 ?
loop_
    _geom_hbond_atom_site_label_D
    _geom_hbond_atom_site_label_H
    _geom_hbond_atom_site_label_A
    _geom_hbond_site_symmetry_D
    _geom_hbond_site_symmetry_H
    _geom_hbond_site_symmetry_A
    _geom_hbond_distance_DH
    _geom_hbond_distance_HA
    _geom_hbond_distance_DA
    _geom_hbond_angle_DHA
    _geom_hbond_publ_flag
    O3 H3A O2 . . 2_666 0.8200 1.9769 2.729(7) 154 y
    O3 H3B O4 . . 1_556 0.8388 1.8135 2.612(8) 159 y
    O4 H4A O1 . . 1_654 0.8242 2.0700 2.897(9) 176 y
    O4 H4B N4 . . . 0.8243 2.0294 2.839(8) 170 y
data_global
_journal_date_recd_electronic     2008-07-31
_journal_date_accepted     2008-08-07
_journal_name_full     'Acta Crystallographica, Section E'
_journal_year     2008
_journal_volume     64
_journal_issue      9
_journal_page_first     m1159
_journal_page_last     m1160
_journal_paper_category     QM
_journal_coeditor_code     BG2201
_publ_contact_author_name     'Ji-Hua Deng'
_publ_contact_author_address
;
College of Chemistry and Bio-engineering
Yichun University
Yichun, Jiangxi, 336000
People's Republic of China
;
_publ_contact_author_email     djhycu_2006@yahoo.com.cn
_publ_contact_author_fax     ?
_publ_contact_author_phone     86-795-8350166
_publ_section_title
;\
Diaquabis(8-chloro-1,3-dimethyl-2,6-dioxo-1,2,3,6-tetrahydro-7<i>H</i>-\
purinato-\k<i>N</i>^7^)copper(II) dihydrate
;
loop_
    _publ_author_name
    _publ_author_footnote
    _publ_author_address
    'Ji-Hua Deng' .
;
College of Chemistry and Bio-engineering
Yichun University
Yichun, Jiangxi 336000
People's Republic of China
;
    'Zhi-Xing Xiong' .
;
College of Chemistry and Bio-engineering
Yichun University
Yichun, Jiangxi 336000
People's Republic of China
;
    'Yan-Ping Yi' .
;
College of Chemistry and Bio-engineering
Yichun University
Yichun, Jiangxi 336000
People's Republic of China
;
    'Lin Yuan' .
;
College of Chemistry and Bio-engineering
Yichun University
Yichun, Jiangxi 336000
People's Republic of China
;
    'Hui-Rui Guo' .
;
College of Chemistry and Bio-engineering
Yichun University
Yichun, Jiangxi 336000
People's Republic of China
;
    'Meng-Ping Guo' .
;
College of Chemistry and Bio-engineering
Yichun University
Yichun, Jiangxi 336000
People's Republic of China
;
    'Lin Liu' .
;
College of Chemistry and Bio-engineering
Yichun University
Yichun, Jiangxi 336000
People's Republic of China
;
