# Supplementary material for: Diaqua­bis(8-chloro-1,3-dimethyl-2,6-dioxo-1,2,3,6-tetra­hydro-7H-purinato-κN 7)copper(II) dihydrate
Source: Acta Crystallogr Sect E Struct Rep Online. 2008 Aug 13;64(Pt 9):m1159–60. doi: 10.1107/S160053680802549X (PMC2960592; doi:10.1107/S160053680802549X)
Supplement: Supplementary file 2 [file e-64-m1159-Isup2.hkl]

# 
# h,k,l, Fc-squared, Fo-squared, sigma(Fo-squared) and status flag 
# 
data_I
_shelx_title '    ZDC002_0m in P-1' 
_shelx_refln_list_code          4 
_shelx_F_calc_maximum      166.32 
_exptl_crystal_F_000       287.00 
_reflns_d_resolution_high  0.8410 
 
loop_ 
 _symmetry_equiv_pos_as_xyz 
 'x, y, z' 
 '-x, -y, -z' 
 
_cell_length_a     8.3770 
_cell_length_b     8.5330 
_cell_length_c     8.8300 
_cell_angle_alpha  67.999 
_cell_angle_beta   64.180 
_cell_angle_gamma  78.388 
 
_shelx_F_squared_multiplier     1.000 
 
loop_ 
 _refln_index_h 
 _refln_index_k 
 _refln_index_l 
 _refln_F_squared_calc 
 _refln_F_squared_meas 
 _refln_F_squared_sigma 
 _refln_observed_status 
   1   0   0     3948.23     3689.92    115.53 o 
   2   0   0       38.61       45.10     19.65 o 
   3   0   0     3602.61     3695.91     92.30 o 
   4   0   0      934.16      951.98     53.23 o 
   5   0   0       42.30       46.63     36.95 o 
   6   0   0      743.49      808.50    119.05 o 
   7   0   0      599.04      658.44    108.48 o 
   8   0   0       12.32        0.00     74.89 o 
  -8   1   0      120.62       13.94     78.98 o 
  -7   1   0      167.90      156.65     74.90 o 
  -6   1   0      787.14     1096.77    180.32 o 
  -5   1   0        4.97        0.00     50.22 o 
  -4   1   0      885.47     1078.44     86.74 o 
  -3   1   0     1384.09     1291.22     70.12 o 
  -2   1   0      615.48      686.48     48.58 o 
  -1   1   0      413.86      410.37     29.55 o 
   0   1   0      873.07      370.14    453.13 o 
   1   1   0     2511.01     2374.80     76.40 o 
   2   1   0        1.09        0.00     13.74 o 
   3   1   0      193.21      199.57     32.75 o 
   4   1   0      626.74      815.63     68.00 o 
   5   1   0      853.95      967.91     94.78 o 
   6   1   0      462.72      534.50     72.98 o 
   7   1   0      293.94      308.91     85.65 o 
   8   1   0       21.25       83.19     84.94 o 
  -8   2   0       16.99        9.90     82.51 o 
  -7   2   0       32.51       49.31     71.42 o 
  -6   2   0      849.94      816.88    205.06 o 
  -5   2   0       31.62       62.89     60.10 o 
  -4   2   0       29.01        0.00     45.07 o 
  -3   2   0     1803.68     1876.80     86.13 o 
  -2   2   0     3760.83     3828.16    125.06 o 
  -1   2   0      670.86      686.50     49.59 o 
   0   2   0     1586.71     1296.88    485.50 o 
   1   2   0      100.53       71.36     27.90 o 
   2   2   0       79.19       72.69     28.31 o 
   3   2   0        6.65       13.10     25.22 o 
   4   2   0     1467.00     1470.34    130.86 o 
   5   2   0      397.77      532.14     58.20 o 
   6   2   0        1.18       13.82     48.14 o 
   7   2   0      329.42      289.24     69.42 o 
   8   2   0       74.54       42.21     85.42 o 
  -8   3   0       46.03      102.41     90.43 o 
  -7   3   0       20.80        0.00     71.15 o 
  -6   3   0      166.38      188.40     72.18 o 
  -5   3   0      175.18      196.93     70.33 o 
  -4   3   0       73.34      143.48     56.12 o 
  -3   3   0     1338.51     1411.12     84.91 o 
  -2   3   0      740.93      819.75     41.10 o 
  -1   3   0      951.31      984.93     44.88 o 
   0   3   0      137.25       13.22     52.14 o 
   1   3   0      186.33      165.95     38.32 o 
   2   3   0      543.61      538.93     36.08 o 
   3   3   0      348.86      265.78     45.35 o 
   4   3   0      728.62      764.69     59.66 o 
   5   3   0      277.72      238.77     52.98 o 
   6   3   0        2.46        0.00     49.86 o 
   7   3   0       58.47       94.63     71.13 o 
   8   3   0       65.63      115.60     86.88 o 
  -7   4   0        8.27        0.00     76.34 o 
  -6   4   0      112.90      237.70     78.26 o 
  -5   4   0      531.29      722.08     94.21 o 
  -4   4   0      592.69      691.99     86.79 o 
  -3   4   0      205.14      306.05     61.17 o 
  -2   4   0     1338.79     1363.07     57.46 o 
  -1   4   0      139.96       86.37     29.63 o 
   0   4   0        6.80        8.62     28.47 o 
   1   4   0      976.59      884.54     67.46 o 
   2   4   0      729.56      664.90     71.48 o 
   3   4   0      113.77       81.83     31.83 o 
   4   4   0      292.32      326.35     60.22 o 
   5   4   0      485.34      525.60    123.01 o 
   6   4   0       41.55        0.00     67.66 o 
   7   4   0       22.22       59.34     76.96 o 
   8   4   0      127.05       94.40     93.34 o 
  -7   5   0       45.21        0.00     78.43 o 
  -6   5   0        4.54        0.00     69.32 o 
  -5   5   0       66.16      101.23     70.76 o 
  -4   5   0        1.05       12.61     59.69 o 
  -3   5   0       94.01       21.72     55.10 o 
  -2   5   0      558.78      608.05     77.94 o 
  -1   5   0      163.43      178.31     38.02 o 
   0   5   0        0.67        3.57     25.11 o 
   1   5   0     2165.32     1980.01    100.91 o 
   2   5   0      935.72     1009.54     87.37 o 
   3   5   0        8.84        0.00     62.23 o 
   4   5   0       72.57       60.04     61.63 o 
   5   5   0       46.14        1.44     63.35 o 
   6   5   0       14.37       18.62     70.34 o 
   7   5   0       70.41       16.57     92.50 o 
  -6   6   0       48.29        0.00     82.38 o 
  -5   6   0      214.00      242.15     84.10 o 
  -4   6   0      108.77      119.31     69.25 o 
  -3   6   0     1175.81     1064.84    148.48 o 
  -2   6   0       26.74       19.94     76.40 o 
  -1   6   0      783.20      671.32     78.04 o 
   0   6   0      110.90       24.03     35.67 o 
   1   6   0       20.50       14.89     50.69 o 
   2   6   0      489.83      592.24     83.74 o 
   3   6   0        2.41        0.00     57.98 o 
   4   6   0       26.80       99.95    103.31 o 
   5   6   0      386.55      255.42     83.32 o 
   6   6   0       38.32        0.00     80.05 o 
   7   6   0       25.58       36.01     90.96 o 
  -5   7   0       32.32        0.00    101.39 o 
  -4   7   0      295.06      337.33    127.58 o 
  -3   7   0      223.65       92.74     97.79 o 
  -2   7   0       37.58       12.49     93.46 o 
  -1   7   0      322.40      484.61    127.58 o 
   0   7   0      186.40      244.38     96.83 o 
   1   7   0        0.53        0.00     56.72 o 
   2   7   0        2.80       25.57     60.40 o 
   3   7   0       43.88        0.00     65.72 o 
   4   7   0       45.84       61.97     78.45 o 
   5   7   0      130.72      204.40     91.14 o 
   6   7   0      454.26      367.43    106.44 o 
  -4   8   0      172.83      228.97    138.87 o 
  -3   8   0       63.69        0.00     99.23 o 
  -2   8   0       57.33       55.74    107.64 o 
  -1   8   0      220.61      171.55    108.36 o 
   0   8   0      148.09       85.90     72.56 o 
   1   8   0       18.26        0.00     64.86 o 
   2   8   0        1.86       43.23     67.42 o 
   3   8   0      320.31      291.31     93.41 o 
   4   8   0       33.42       84.38     87.20 o 
   5   8   0       57.71        0.00     85.53 o 
  -2   9   0       50.70        7.45    110.76 o 
  -1   9   0       32.39       33.40    107.16 o 
   0   9   0       47.27       41.81    106.92 o 
   1   9   0        0.51        0.00     73.28 o 
   2   9   0       87.56       40.06     79.62 o 
   3   9   0      273.75      141.34     92.27 o 
   0  -9   1       72.97       34.84    112.92 o 
  -3  -8   1       17.94        0.00     79.42 o 
  -2  -8   1      261.56      280.19     91.72 o 
  -1  -8   1      443.05      370.02     92.64 o 
   0  -8   1       17.96       24.39     66.43 o 
   1  -8   1       77.68       89.38    104.03 o 
   2  -8   1      327.42      405.08    140.07 o 
   3  -8   1        2.71       71.84    123.73 o 
   4  -8   1       11.07        0.00    114.84 o 
  -5  -7   1       93.95      143.44     95.07 o 
  -4  -7   1      438.06      402.68    146.08 o 
  -3  -7   1       19.84       32.11     72.52 o 
  -2  -7   1      145.83      135.39     73.28 o 
  -1  -7   1      416.06      310.78     80.21 o 
   0  -7   1      158.03       56.04     55.16 o 
   1  -7   1       19.29        1.18     56.82 o 
   2  -7   1      232.72      357.99    125.18 o 
   3  -7   1       29.83       51.42    100.19 o 
   4  -7   1       42.08        2.40     99.47 o 
   5  -7   1      163.30      279.90    131.66 o 
  -6  -6   1        5.76       66.12     99.23 o 
  -5  -6   1      124.94       41.34     78.44 o 
  -4  -6   1      362.30      407.31     93.16 o 
  -3  -6   1       27.87      118.95     68.92 o 
  -2  -6   1        6.20        0.89     59.18 o 
  -1  -6   1      844.76      986.36     98.64 o 
   0  -6   1      133.73      123.52     60.65 o 
   1  -6   1       22.68       22.98     50.68 o 
   2  -6   1      204.25      229.21     97.55 o 
   3  -6   1      407.36      502.15    122.05 o 
   4  -6   1       71.29      145.36    101.87 o 
   5  -6   1       67.30       74.24    100.67 o 
   6  -6   1      191.86      150.36     90.37 o 
  -7  -5   1      233.23      313.75    108.67 o 
  -6  -5   1       38.47        1.34     80.53 o 
  -5  -5   1      153.73      121.67     80.28 o 
  -4  -5   1      731.82      770.25    101.67 o 
  -3  -5   1       24.98       23.75     58.41 o 
  -2  -5   1      192.90      253.47     64.69 o 
  -1  -5   1      230.62      236.25     60.93 o 
   0  -5   1       42.03        7.96     44.03 o 
   1  -5   1       24.10       38.33     44.23 o 
   2  -5   1      206.40      218.45     43.70 o 
   3  -5   1      109.77       98.98     60.93 o 
   4  -5   1      140.65      124.62     69.43 o 
   5  -5   1      473.51      389.06     89.11 o 
   6  -5   1      346.09      263.20     93.49 o 
   7  -5   1       10.07        0.00     76.84 o 
  -7  -4   1      295.21      247.92     98.58 o 
  -6  -4   1       19.34       58.26     77.25 o 
  -5  -4   1      190.83      119.84     73.35 o 
  -4  -4   1       49.58       44.36     68.71 o 
  -3  -4   1      901.29      950.37     71.08 o 
  -2  -4   1        2.53        0.00     26.21 o 
  -1  -4   1      346.96      339.28     66.31 o 
   0  -4   1      893.12      852.73     68.29 o 
   1  -4   1      384.91      504.11     43.50 o 
   2  -4   1      495.28      579.82     47.15 o 
   3  -4   1     1436.66     1498.23     93.20 o 
   4  -4   1        1.17        0.00     51.38 o 
   5  -4   1      949.88      897.74    102.37 o 
   6  -4   1      189.23      201.39     83.06 o 
   7  -4   1       91.92      113.10     86.13 o 
   8  -4   1       75.88      138.70     85.99 o 
  -8  -3   1       94.18      200.14    140.07 o 
  -7  -3   1        0.90       11.70     60.91 o 
  -6  -3   1      142.76      159.75     62.05 o 
  -5  -3   1       18.55        0.00     43.60 o 
  -4  -3   1        2.26        0.00     35.79 o 
  -3  -3   1      544.13      516.47     50.01 o 
  -2  -3   1      821.18      756.82     47.73 o 
  -1  -3   1       61.36       86.17     23.06 o 
   0  -3   1     2197.55     2173.76     55.58 o 
   1  -3   1     1220.04     1345.53     53.87 o 
   2  -3   1       42.01       49.09     24.89 o 
   3  -3   1     1054.15     1016.90     74.90 o 
   4  -3   1     1094.99     1087.16     87.70 o 
   5  -3   1        8.17        0.00     54.14 o 
   6  -3   1        1.99        0.00     60.33 o 
   7  -3   1       69.69      130.27     82.27 o 
   8  -3   1        1.13        0.00     72.29 o 
  -8  -2   1        4.05        0.00     85.29 o 
  -7  -2   1        5.87       39.37     76.66 o 
  -6  -2   1      164.94      197.15     60.57 o 
  -5  -2   1       38.91       35.68     45.99 o 
  -4  -2   1       54.27        9.99     37.17 o 
  -3  -2   1     2798.14     2655.80    107.53 o 
  -2  -2   1      797.90      842.66     47.38 o 
  -1  -2   1     1441.35     1546.76     48.75 o 
   0  -2   1      125.37      143.01     21.95 o 
   1  -2   1     1870.62     1804.15     48.34 o 
   2  -2   1        9.94       16.78     17.73 o 
   3  -2   1      403.01      466.13     55.38 o 
   4  -2   1     1113.61     1243.91     83.30 o 
   5  -2   1       29.74      139.51     60.27 o 
   6  -2   1      134.51      147.60     67.68 o 
   7  -2   1      299.10      346.63     89.42 o 
   8  -2   1      113.06      166.61     86.13 o 
  -8  -1   1       18.90        5.81     89.38 o 
  -7  -1   1      116.02      124.04     81.49 o 
  -6  -1   1      117.75       98.15     56.48 o 
  -5  -1   1      169.12      187.31     52.37 o 
  -4  -1   1      116.57       59.03     38.47 o 
  -3  -1   1      736.86      747.01     51.54 o 
  -2  -1   1      767.57      342.12    239.72 o 
  -1  -1   1      277.59      303.43     28.14 o 
   0  -1   1      639.28      640.70     27.28 o 
   1  -1   1     1070.79      715.19    337.42 o 
   2  -1   1      659.93      657.01     45.49 o 
   3  -1   1      726.88      667.01     54.60 o 
   4  -1   1      356.61      308.97     53.70 o 
   5  -1   1      785.55      789.01     81.22 o 
   6  -1   1       46.06       57.14     60.00 o 
   7  -1   1      194.82      212.09     79.87 o 
   8  -1   1      108.52       95.65     80.15 o 
   9  -1   1        7.62        0.00     74.70 o 
  -8   0   1        2.45        0.00     86.57 o 
  -7   0   1       69.27       51.03     79.58 o 
  -6   0   1      241.05      203.98     79.40 o 
  -5   0   1     1099.96     1192.17     74.63 o 
  -4   0   1        4.36        0.00     32.63 o 
  -3   0   1      307.00      326.41     38.78 o 
  -2   0   1      408.21      349.44     34.05 o 
  -1   0   1        3.85       10.76     16.16 o 
   0   0   1      439.56      462.94     19.11 o 
   1   0   1        2.84        2.58      8.31 o 
   2   0   1     2402.58     2382.94     98.26 o 
   3   0   1       15.47        0.84     12.04 o 
   4   0   1      596.01      623.71     43.63 o 
   5   0   1     1194.26     1280.86     62.41 o 
   6   0   1      121.51      144.14     62.87 o 
   7   0   1       45.46       79.52     68.72 o 
   8   0   1      500.11      453.38     95.14 o 
   9   0   1        1.76       25.42     73.50 o 
  -8   1   1        9.87       74.48     93.99 o 
  -7   1   1       64.10       40.59     78.93 o 
  -6   1   1      220.27      240.91     81.99 o 
  -5   1   1      478.17      461.65     79.70 o 
  -4   1   1      731.76      825.53     55.93 o 
  -3   1   1      767.45      856.35     47.30 o 
  -2   1   1      188.08      243.27     29.52 o 
  -1   1   1      672.33      633.72     30.84 o 
   0   1   1     2652.09     2569.90     46.49 o 
   1   1   1     2224.32     2179.31     46.01 o 
   2   1   1       10.40        0.00     14.61 o 
   3   1   1        4.17        0.00     20.10 o 
   4   1   1      955.82      904.64    113.59 o 
   5   1   1      824.08      882.33     61.38 o 
   6   1   1      175.47      186.22     48.94 o 
   7   1   1       21.54        0.00     60.78 o 
   8   1   1      231.44      196.00    126.50 o 
   9   1   1       87.75       77.34     81.59 o 
  -8   2   1      267.35      221.17    105.67 o 
  -7   2   1      205.05      135.25     90.70 o 
  -6   2   1       11.19       58.91     70.25 o 
  -5   2   1      972.55     1063.33    266.33 o 
  -4   2   1      335.18      340.61     41.30 o 
  -3   2   1      181.05      273.24     51.53 o 
  -2   2   1     2766.54     2908.63    194.02 o 
  -1   2   1     7304.61     7078.36     85.61 o 
   0   2   1      105.60       81.44     57.88 o 
   1   2   1     4271.18     4123.37    102.10 o 
   2   2   1    27661.12    28023.82    950.59 o 
   3   2   1      615.64      381.39    199.83 o 
   4   2   1      281.10      217.08     58.70 o 
   5   2   1     2699.51     2555.88    109.36 o 
   6   2   1      272.85      137.42     50.88 o 
   7   2   1       33.73       59.73     52.40 o 
   8   2   1      344.05      277.82     82.72 o 
   9   2   1      247.05      258.13     97.48 o 
  -8   3   1       28.03      138.68    100.97 o 
  -7   3   1      207.15      235.63     95.39 o 
  -6   3   1      100.58       47.79     76.16 o 
  -5   3   1      119.22       40.16     81.45 o 
  -4   3   1      930.30     1166.11     92.93 o 
  -3   3   1       15.11       20.77     42.54 o 
  -2   3   1       95.56       81.89     27.33 o 
  -1   3   1     2611.89     2561.93     62.14 o 
   0   3   1        3.04        0.00     17.57 o 
   1   3   1       23.83        0.00     28.00 o 
   2   3   1     1533.78     1585.22     54.47 o 
   3   3   1     1983.29     2036.02     76.31 o 
   4   3   1      131.46      146.61     39.41 o 
   5   3   1      260.41      285.01     50.21 o 
   6   3   1      105.63      135.70     50.49 o 
   7   3   1      136.67      176.98     74.17 o 
   8   3   1      185.36      207.32     83.89 o 
   9   3   1      232.91      222.14    100.59 o 
  -7   4   1      448.19      284.50    103.55 o 
  -6   4   1        3.19        0.00     77.57 o 
  -5   4   1       38.12        0.00     65.56 o 
  -4   4   1     1214.30     1344.01    103.49 o 
  -3   4   1      239.96      216.24     58.85 o 
  -2   4   1       61.57       30.30     29.69 o 
  -1   4   1     1418.08     1435.48     56.82 o 
   0   4   1     1325.78     1230.70     46.58 o 
   1   4   1      142.21      154.65     41.27 o 
   2   4   1     1346.67     1242.90    107.28 o 
   3   4   1      671.77      623.59     67.93 o 
   4   4   1        1.51        3.64     28.01 o 
   5   4   1       30.69       60.63     39.21 o 
   6   4   1      488.36      472.49     65.01 o 
   7   4   1      141.95      117.26     76.87 o 
   8   4   1       24.22        0.00     76.63 o 
  -7   5   1      108.56       82.92     98.80 o 
  -6   5   1       47.16       69.92     89.22 o 
  -5   5   1       35.58        0.00     65.39 o 
  -4   5   1      427.81      480.84     88.22 o 
  -3   5   1      234.50      319.65     73.43 o 
  -2   5   1       11.86        3.76     34.36 o 
  -1   5   1      235.22      248.29     40.52 o 
   0   5   1      525.68      565.38     42.19 o 
   1   5   1      773.75      778.76     73.58 o 
   2   5   1       27.31       58.15     46.07 o 
   3   5   1      322.93      290.94     63.85 o 
   4   5   1       39.63      126.38     92.98 o 
   5   5   1       15.70       58.10     62.76 o 
   6   5   1      253.76      255.94     80.40 o 
   7   5   1      193.73       86.12     77.85 o 
   8   5   1        3.46       54.34     90.63 o 
  -6   6   1      174.66      131.39    103.79 o 
  -5   6   1        1.32       15.61     80.24 o 
  -4   6   1      126.83      199.15     80.25 o 
  -3   6   1      734.02      622.52     90.04 o 
  -2   6   1      410.80      414.45    107.64 o 
  -1   6   1       54.28       78.17     52.04 o 
   0   6   1     1292.15     1262.28    108.00 o 
   1   6   1      583.92      515.98     89.74 o 
   2   6   1       36.47       18.45     52.94 o 
   3   6   1      121.04      113.18     62.93 o 
   4   6   1      108.14       91.07     64.36 o 
   5   6   1       57.41       21.51     62.76 o 
   6   6   1      278.95      333.93     89.62 o 
   7   6   1      340.84      300.47     97.62 o 
  -5   7   1       48.20        0.00    101.15 o 
  -4   7   1        2.95       14.66     89.38 o 
  -3   7   1        0.85       85.05     98.99 o 
  -2   7   1        4.28        0.00     77.36 o 
  -1   7   1      231.21      224.16    100.43 o 
   0   7   1      484.29      600.62     87.09 o 
   1   7   1      123.75      136.70     64.55 o 
   2   7   1        1.20        0.00     57.67 o 
   3   7   1      541.01      552.38     89.66 o 
   4   7   1      151.81      192.23     78.80 o 
   5   7   1       20.15       28.90     72.45 o 
   6   7   1       62.67       70.52     81.43 o 
  -4   8   1       32.49       13.21    104.75 o 
  -3   8   1      174.41      235.94    123.97 o 
  -2   8   1       27.29       13.94     96.83 o 
  -1   8   1      445.50      494.22    139.59 o 
   0   8   1      134.03      135.72     69.31 o 
   1   8   1      165.90      169.14     73.86 o 
   2   8   1      142.63       74.86     71.61 o 
   3   8   1       17.46       39.55     72.76 o 
   4   8   1      264.37      305.30     95.59 o 
   5   8   1        4.95        0.00    122.53 o 
  -2   9   1      237.81      293.36    138.63 o 
  -1   9   1      110.86        7.69    107.64 o 
   0   9   1        8.57        3.36    102.83 o 
   1   9   1      152.92      108.95     80.02 o 
   2   9   1       14.52       51.03     77.45 o 
   3   9   1        2.94       21.64     80.19 o 
   4   9   1       34.28       19.90     89.29 o 
  -2  -8   2       14.86       57.96     84.14 o 
  -1  -8   2       50.39       13.52     75.01 o 
   0  -8   2      396.38      395.44     97.80 o 
   1  -8   2       39.79       35.80    112.44 o 
   2  -8   2       46.45       14.90    111.72 o 
   3  -8   2      384.37      459.86    148.24 o 
  -4  -7   2        1.75       20.63     93.34 o 
  -3  -7   2      149.99      113.91     84.94 o 
  -2  -7   2       45.11        0.00     70.84 o 
  -1  -7   2       10.60        0.00     70.11 o 
   0  -7   2      249.93      401.95     87.49 o 
   1  -7   2      344.88      463.78     91.15 o 
   2  -7   2      161.62      236.18    115.09 o 
   3  -7   2      152.26      277.98    123.25 o 
   4  -7   2       52.71      175.39    125.42 o 
   5  -7   2      100.05       66.07    113.16 o 
  -5  -6   2      111.36       60.22     87.21 o 
  -4  -6   2       18.43       39.75     78.33 o 
  -3  -6   2       71.29       78.81    107.16 o 
  -2  -6   2       46.09       40.89     68.43 o 
  -1  -6   2        2.57        8.34     59.95 o 
   0  -6   2      896.32     1027.25    102.53 o 
   1  -6   2     1212.18     1357.49    109.73 o 
   2  -6   2       24.88       29.79     84.33 o 
   3  -6   2       90.64      154.97    102.35 o 
   4  -6   2      387.68      578.55    137.91 o 
   5  -6   2        0.43        0.00     92.98 o 
   6  -6   2        2.70       19.46    101.39 o 
  -6  -5   2      177.11       73.74     92.55 o 
  -5  -5   2      193.89      248.94     91.61 o 
  -4  -5   2       25.24       46.51     71.67 o 
  -3  -5   2       71.12        0.00     83.61 o 
  -2  -5   2      714.34      770.25     94.48 o 
  -1  -5   2      201.91      210.47     65.32 o 
   0  -5   2      766.49      777.21     87.94 o 
   1  -5   2     1186.28      926.07     85.14 o 
   2  -5   2       48.24       41.28     45.91 o 
   3  -5   2        2.03        0.00     54.60 o 
   4  -5   2      386.02      381.66     82.43 o 
   5  -5   2       31.29       24.60     67.61 o 
   6  -5   2       64.84        0.00     84.09 o 
   7  -5   2      136.87      159.89     95.55 o 
  -6  -4   2      206.87      230.55    105.59 o 
  -5  -4   2      370.30      328.84     93.34 o 
  -4  -4   2        0.55        0.00     54.50 o 
  -3  -4   2      124.70      204.10     70.25 o 
  -2  -4   2     1502.94     1484.93    103.37 o 
  -1  -4   2      338.27      451.88     46.00 o 
   0  -4   2       89.30       74.80     32.07 o 
   1  -4   2     1140.81     1222.17     59.58 o 
   2  -4   2      122.84      147.81     66.04 o 
   3  -4   2       23.59       26.05     46.85 o 
   4  -4   2      369.67      487.04    150.64 o 
   5  -4   2     1155.78     1274.21    115.93 o 
   6  -4   2       81.76        9.99     64.73 o 
   7  -4   2       30.41       18.38     76.19 o 
   8  -4   2      126.52       90.01     90.55 o 
  -7  -3   2       48.70       51.03     88.97 o 
  -6  -3   2      223.96      154.16     66.36 o 
  -5  -3   2      242.59      325.67     65.40 o 
  -4  -3   2       29.24       22.10     43.75 o 
  -3  -3   2     1233.33     1206.56     78.71 o 
  -2  -3   2     2151.42     2135.96    117.13 o 
  -1  -3   2      182.32      199.25     35.01 o 
   0  -3   2      307.35      283.91     35.66 o 
   1  -3   2       13.45       23.72     25.02 o 
   2  -3   2        7.23        0.00     23.98 o 
   3  -3   2      408.48      427.13     40.92 o 
   4  -3   2      460.35      583.40     74.69 o 
   5  -3   2       66.46       91.82     60.30 o 
   6  -3   2      202.38      120.98     67.09 o 
   7  -3   2      282.29      187.76     82.79 o 
   8  -3   2      222.23      234.10     97.71 o 
  -7  -2   2      181.55       93.97     83.29 o 
  -6  -2   2       88.91       95.02     61.60 o 
  -5  -2   2      595.31      571.58     70.69 o 
  -4  -2   2       67.09        0.00     29.24 o 
  -3  -2   2       55.65       34.18     36.59 o 
  -2  -2   2      660.66      710.31     52.74 o 
  -1  -2   2      849.60      849.93     48.36 o 
   0  -2   2      385.02      526.89     38.57 o 
   1  -2   2      349.13      333.07     56.95 o 
   2  -2   2     1261.99      987.49    453.77 o 
   3  -2   2       46.85      102.52     26.16 o 
   4  -2   2      164.00      219.33     52.13 o 
   5  -2   2      888.10      854.79     84.66 o 
   6  -2   2      166.82      182.44     68.27 o 
   7  -2   2      476.55      375.07     86.18 o 
   8  -2   2      199.92      224.06     88.12 o 
   9  -2   2       55.16       69.99     92.26 o 
  -7  -1   2      402.49      367.67    103.37 o 
  -6  -1   2       49.60       77.72     60.89 o 
  -5  -1   2       90.68       87.84     53.44 o 
  -4  -1   2      767.84      816.09     69.03 o 
  -3  -1   2      105.89      101.82     37.65 o 
  -2  -1   2        5.23       35.30     28.39 o 
  -1  -1   2      288.32       98.99    107.26 o 
   0  -1   2      520.19      345.01    141.75 o 
   1  -1   2       27.79        5.85      9.04 o 
   2  -1   2     8554.16     8753.99     99.52 o 
   3  -1   2      593.67      565.96     39.95 o 
   4  -1   2      117.93      151.02     40.18 o 
   5  -1   2      595.11      232.96    377.09 o 
   6  -1   2      512.14      519.16     78.54 o 
   7  -1   2        1.10        0.00     58.20 o 
   8  -1   2       34.41       39.58     75.30 o 
   9  -1   2       42.77       89.76     87.81 o 
  -7   0   2      199.28      179.78     95.94 o 
  -6   0   2       18.88        0.00     70.09 o 
  -5   0   2       20.39        0.00     45.60 o 
  -4   0   2      797.64      780.80     72.93 o 
  -3   0   2       14.48        0.00     32.08 o 
  -2   0   2     1181.98     1211.95     56.16 o 
  -1   0   2     4652.51     4606.78     82.99 o 
   0   0   2     1125.61     1142.74     41.61 o 
   1   0   2      318.74      418.12     25.87 o 
   2   0   2      810.06      787.10     32.91 o 
   3   0   2      684.32      654.03     42.71 o 
   4   0   2      810.39      819.18     54.67 o 
   5   0   2      160.03      175.29     44.53 o 
   6   0   2      890.74      591.64    578.55 o 
   7   0   2       63.42       54.26     60.42 o 
   8   0   2       34.72        6.94     67.70 o 
   9   0   2       97.41       69.93     82.83 o 
  -7   1   2      253.84      200.47    132.26 o 
  -6   1   2       91.66      101.96     79.62 o 
  -5   1   2       73.71       44.07     63.33 o 
  -4   1   2      178.31      251.50     50.62 o 
  -3   1   2        6.17       17.32     31.83 o 
  -2   1   2        4.80       23.90     27.02 o 
  -1   1   2     1779.96     1703.52     63.81 o 
   0   1   2     3560.96     3563.35    127.58 o 
   1   1   2      202.19      240.99     30.03 o 
   2   1   2      350.64      384.28     38.06 o 
   3   1   2      105.74      107.68     24.58 o 
   4   1   2      289.82      270.34     35.51 o 
   5   1   2      472.29      466.95     47.76 o 
   6   1   2      908.41      946.73     66.92 o 
   7   1   2      453.94      130.62    201.22 o 
   8   1   2        0.48       51.01     67.63 o 
   9   1   2       43.79       42.47     81.41 o 
  -7   2   2       54.01       91.76     92.12 o 
  -6   2   2        6.72       27.02     76.07 o 
  -5   2   2      100.86       81.18     67.09 o 
  -4   2   2      149.84      128.38     44.02 o 
  -3   2   2     1330.24     1284.02     81.90 o 
  -2   2   2        0.83       18.26     36.83 o 
  -1   2   2      983.01      893.40     45.44 o 
   0   2   2      849.04      797.88     50.85 o 
   1   2   2        1.80       16.73     16.85 o 
   2   2   2     5168.83     5223.35    161.43 o 
   3   2   2       18.12       22.25     28.23 o 
   4   2   2     2111.00     2029.55     71.71 o 
   5   2   2      196.22      195.42     42.17 o 
   6   2   2      224.50      142.01     47.62 o 
   7   2   2      461.41      466.63     64.59 o 
   8   2   2        1.52        0.00     34.74 o 
   9   2   2        8.24        0.00     72.14 o 
  -7   3   2       47.69        7.67     86.85 o 
  -6   3   2        0.75       21.11     76.28 o 
  -5   3   2       90.62      103.49     72.03 o 
  -4   3   2      243.31      210.90     70.03 o 
  -3   3   2      446.17      543.75     51.42 o 
  -2   3   2     2565.10     2664.43     76.02 o 
  -1   3   2     1363.93     1394.17     55.01 o 
   0   3   2       20.38        0.00     12.94 o 
   1   3   2       24.29       17.04     20.67 o 
   2   3   2     1434.36     1466.44     46.89 o 
   3   3   2      807.56      963.81     61.30 o 
   4   3   2      435.60      457.20     45.85 o 
   5   3   2      151.82      199.27     44.48 o 
   6   3   2      226.19      212.94     47.79 o 
   7   3   2       56.56       68.00     53.05 o 
   8   3   2      107.13        0.00     58.74 o 
   9   3   2       34.42       25.82     61.23 o 
  -7   4   2       12.35        0.00     91.79 o 
  -6   4   2      320.35      276.81     97.78 o 
  -5   4   2      113.08      107.76     77.36 o 
  -4   4   2       14.83       24.11     61.03 o 
  -3   4   2     1470.42     1369.97     98.79 o 
  -2   4   2      321.45      339.46     44.13 o 
  -1   4   2       69.28       76.67     31.77 o 
   0   4   2      595.66      643.33     41.77 o 
   1   4   2     1877.82     1815.37     53.84 o 
   2   4   2        1.84        0.00     21.96 o 
   3   4   2     4649.64     4565.94    190.00 o 
   4   4   2     6795.12     6544.55    234.18 o 
   5   4   2       61.65       76.24     43.35 o 
   6   4   2       33.30       50.66     50.09 o 
   7   4   2      695.26      720.66     76.51 o 
   8   4   2      149.88       33.38     51.90 o 
  -6   5   2       54.78       57.64     90.68 o 
  -5   5   2      206.51      162.50     86.70 o 
  -4   5   2      120.92       33.44     68.74 o 
  -3   5   2      260.94      261.13     71.70 o 
  -2   5   2      757.91      787.16     61.03 o 
  -1   5   2      409.14      443.05     49.46 o 
   0   5   2        2.10        0.00     27.75 o 
   1   5   2     1392.94     1433.57     85.43 o 
   2   5   2      230.00      235.83     53.43 o 
   3   5   2      110.30      106.40     51.01 o 
   4   5   2      739.56      877.42     87.13 o 
   5   5   2      119.22       94.20     50.72 o 
   6   5   2        3.37       32.73     37.51 o 
   7   5   2      208.74       41.18     69.44 o 
   8   5   2       94.65       21.71     92.86 o 
  -6   6   2       35.42       42.40     97.45 o 
  -5   6   2      582.72      518.11    108.41 o 
  -4   6   2        7.07       52.15     71.46 o 
  -3   6   2       69.79       33.11     63.21 o 
  -2   6   2      601.23      605.53     81.63 o 
  -1   6   2       60.46       10.04     39.85 o 
   0   6   2       20.20       15.23     48.08 o 
   1   6   2     1739.14     1676.41    100.93 o 
   2   6   2      749.11      852.05     83.31 o 
   3   6   2       12.69       13.65     52.31 o 
   4   6   2      232.08      255.90     73.40 o 
   5   6   2      259.63      206.93     72.50 o 
   6   6   2       20.86       88.97     65.78 o 
   7   6   2       14.51        0.00     72.98 o 
   8   6   2      319.66      179.72    151.60 o 
  -5   7   2      102.51      161.22    125.42 o 
  -4   7   2       46.21        0.00     89.62 o 
  -3   7   2       14.97        0.00     90.34 o 
  -2   7   2      395.42      508.15    126.38 o 
  -1   7   2      114.75      185.00     93.70 o 
   0   7   2       49.12       69.97     58.73 o 
   1   7   2      241.22      194.49     65.16 o 
   2   7   2      339.37      372.39     77.05 o 
   3   7   2       12.96       15.24     59.11 o 
   4   7   2        2.86       26.57     64.51 o 
   5   7   2      228.76      236.42    128.54 o 
   6   7   2       57.88       12.14     75.75 o 
   7   7   2       33.76        0.90     81.28 o 
  -4   8   2      136.04       84.09    108.84 o 
  -3   8   2        0.29       39.88    100.67 o 
  -2   8   2       73.56       18.02     98.51 o 
  -1   8   2      990.00     1178.00    171.07 o 
   0   8   2      298.92      381.73     82.53 o 
   1   8   2       15.00        0.00     59.08 o 
   2   8   2      448.12      412.35     88.25 o 
   3   8   2      242.96      137.46     73.08 o 
   4   8   2       37.99        0.00     70.08 o 
   5   8   2      161.02      202.97     91.14 o 
   6   8   2       98.96       19.93     82.75 o 
  -2   9   2        3.79      117.01    119.65 o 
  -1   9   2        2.92        0.00     94.66 o 
   0   9   2        2.35        0.00     87.46 o 
   1   9   2       76.52        0.00     65.92 o 
   2   9   2      104.59       57.59     75.97 o 
   3   9   2       70.35       42.18     79.49 o 
   4   9   2       51.39        6.92     81.73 o 
   5   9   2      249.04      186.45    101.94 o 
  -2  -7   3       15.64       24.49     83.46 o 
  -1  -7   3        5.56        0.00     72.44 o 
   0  -7   3        2.11       40.21     71.94 o 
   1  -7   3      105.66       15.52     67.48 o 
   2  -7   3        2.05       21.62    100.67 o 
   3  -7   3        5.89      116.53    116.29 o 
   4  -7   3      117.41       97.79    110.28 o 
  -4  -6   3       92.03       33.87     88.37 o 
  -3  -6   3       24.02       13.05     81.82 o 
  -2  -6   3     1291.49     1482.39    136.08 o 
  -1  -6   3      248.33      282.67     85.22 o 
   0  -6   3        7.40       20.22     63.65 o 
   1  -6   3      265.97      159.18    114.84 o 
   2  -6   3      724.67      884.16    150.64 o 
   3  -6   3       25.96       68.47     94.90 o 
   4  -6   3       53.22      116.05    109.80 o 
   5  -6   3      354.15      616.51    149.68 o 
   6  -6   3       91.31       79.53    111.00 o 
  -5  -5   3      236.24      253.04    107.93 o 
  -4  -5   3      127.29      142.54     85.03 o 
  -3  -5   3        7.93        0.00     69.17 o 
  -2  -5   3        1.12        0.00     61.66 o 
  -1  -5   3      406.43      418.75     82.72 o 
   0  -5   3      145.33      138.78     62.07 o 
   1  -5   3      145.39       56.87     81.33 o 
   2  -5   3      304.11      436.10     73.61 o 
   3  -5   3      300.49      275.82     97.55 o 
   4  -5   3      109.09       77.97     69.41 o 
   5  -5   3      260.76      425.72     90.22 o 
   6  -5   3       45.59       57.74     76.61 o 
   7  -5   3       69.89       64.90     86.88 o 
  -6  -4   3       35.67       99.47     99.24 o 
  -5  -4   3       84.22      156.26     90.01 o 
  -4  -4   3      555.74      454.71     95.10 o 
  -3  -4   3       43.11       42.92     65.15 o 
  -2  -4   3       45.22       36.04     84.57 o 
  -1  -4   3      615.03      652.39     99.83 o 
   0  -4   3      491.86      554.60     54.77 o 
   1  -4   3       14.15       15.99     33.86 o 
   2  -4   3     1113.08     1156.06     75.58 o 
   3  -4   3     1176.28     1235.84     72.39 o 
   4  -4   3       16.45        1.99     52.32 o 
   5  -4   3      274.57      339.25     80.38 o 
   6  -4   3      450.67      528.88     97.15 o 
   7  -4   3        2.95        0.00     71.24 o 
   8  -4   3        0.39       43.07     86.17 o 
  -6  -3   3       59.32       72.77     93.88 o 
  -5  -3   3       21.31       60.97     79.40 o 
  -4  -3   3      157.71      123.69     54.75 o 
  -3  -3   3      409.67      413.44     67.66 o 
  -2  -3   3       11.83        0.00     37.33 o 
  -1  -3   3      726.25      806.83     60.74 o 
   0  -3   3     1163.57     1048.54     60.38 o 
   1  -3   3       50.13       65.03     32.36 o 
   2  -3   3      933.42     1092.32     59.82 o 
   3  -3   3     1894.48     1561.94    185.63 o 
   4  -3   3       54.14       18.86     47.11 o 
   5  -3   3       68.98        5.24     64.99 o 
   6  -3   3      387.83      419.86     82.29 o 
   7  -3   3        3.00        0.00     65.93 o 
   8  -3   3       30.01        0.00     77.31 o 
  -6  -2   3      792.21      630.66    109.01 o 
  -5  -2   3        2.74       22.81     54.61 o 
  -4  -2   3      474.47      294.57    136.36 o 
  -3  -2   3     1698.40     1556.13    116.25 o 
  -2  -2   3      175.38      228.54     45.87 o 
  -1  -2   3       72.39       62.41     38.54 o 
   0  -2   3     2123.46     2094.63     71.74 o 
   1  -2   3       27.85       38.46     27.76 o 
   2  -2   3      213.20       62.00     65.47 o 
   3  -2   3     2961.30     3060.47     96.64 o 
   4  -2   3      641.31      683.28     49.46 o 
   5  -2   3        5.93        0.00     48.65 o 
   6  -2   3      269.84       48.12    118.09 o 
   7  -2   3     1174.60      530.06    665.04 o 
   8  -2   3       44.89        0.00     68.16 o 
   9  -2   3       34.65        0.00    149.68 o 
  -7  -1   3        3.60      105.02     94.38 o 
  -6  -1   3        8.47        0.00     62.21 o 
  -5  -1   3      184.43      206.42     62.34 o 
  -4  -1   3      665.82      774.14     95.64 o 
  -3  -1   3      844.70      860.89     69.25 o 
  -2  -1   3      173.81      223.78     42.66 o 
  -1  -1   3     2127.69     2186.36     99.39 o 
   0  -1   3     1253.23     1316.58     55.98 o 
   1  -1   3      647.60      635.65     41.28 o 
   2  -1   3     1316.87     1262.04     50.39 o 
   3  -1   3        1.75        8.38     28.62 o 
   4  -1   3       80.53       51.90     32.87 o 
   5  -1   3      126.51      105.43     51.06 o 
   6  -1   3       78.12       66.02     54.38 o 
   7  -1   3       67.51       15.64     62.72 o 
   8  -1   3      340.69      211.46     82.24 o 
   9  -1   3      162.62      174.91    174.91 o 
  -7   0   3       68.50       80.23     93.96 o 
  -6   0   3      397.84      394.68     99.13 o 
  -5   0   3      207.10      133.53     58.51 o 
  -4   0   3       35.58       75.75     49.66 o 
  -3   0   3      984.54     1026.17     69.44 o 
  -2   0   3        6.64       20.34     32.58 o 
  -1   0   3      493.48      578.00     51.46 o 
   0   0   3      934.33      947.62     48.20 o 
   1   0   3     2221.91     2294.46     58.95 o 
   2   0   3       79.87       20.20     16.78 o 
   3   0   3      256.87      312.30     30.94 o 
   4   0   3      241.20      260.22     33.66 o 
   5   0   3       47.53       77.04     34.28 o 
   6   0   3       12.04        0.00     46.77 o 
   7   0   3      627.21      541.25     83.60 o 
   8   0   3       87.42       41.40     65.35 o 
   9   0   3      148.67      122.05    156.65 o 
  -7   1   3       41.58       90.77    106.92 o 
  -6   1   3      498.14      414.17    101.24 o 
  -5   1   3      772.45      731.33    230.65 o 
  -4   1   3       78.26       59.02     48.09 o 
  -3   1   3      214.37      205.59     49.02 o 
  -2   1   3      380.29      398.23     46.64 o 
  -1   1   3      147.51      137.97     32.43 o 
   0   1   3      449.22      469.56     37.89 o 
   1   1   3     2189.39     2131.57     59.91 o 
   2   1   3      217.61      214.70     38.10 o 
   3   1   3        1.02        0.00     29.13 o 
   4   1   3     2947.03     2761.88     67.92 o 
   5   1   3       76.99       81.72     33.69 o 
   6   1   3       27.39        0.00     37.15 o 
   7   1   3      540.45      547.45    157.61 o 
   8   1   3      165.49       88.41     66.23 o 
   9   1   3       12.74       44.93    143.44 o 
  -7   2   3        0.83        0.00     95.78 o 
  -6   2   3      212.95      306.36    102.11 o 
  -5   2   3      437.83      542.11     96.59 o 
  -4   2   3        0.61        0.00     45.75 o 
  -3   2   3       34.58       35.86     39.76 o 
  -2   2   3     1200.55     1123.05     61.65 o 
  -1   2   3       66.86       50.99     36.60 o 
   0   2   3      198.77      255.89     32.07 o 
   1   2   3     4955.56     4812.56     82.82 o 
   2   2   3       51.03       69.67     31.85 o 
   3   2   3      436.35      493.47     65.23 o 
   4   2   3      886.70      866.63     45.09 o 
   5   2   3      710.26      791.84     54.53 o 
   6   2   3      135.97       92.97     43.10 o 
   7   2   3      122.65      143.92     50.40 o 
   8   2   3      157.39       76.88    120.37 o 
   9   2   3        5.29       80.49    137.19 o 
  -7   3   3       60.06       70.10    102.95 o 
  -6   3   3       21.20        0.00     80.18 o 
  -5   3   3      494.54      539.56     99.69 o 
  -4   3   3       29.85        7.66     62.87 o 
  -3   3   3       75.44      129.22     44.45 o 
  -2   3   3      628.55      731.17     58.03 o 
  -1   3   3      189.63      161.47     35.56 o 
   0   3   3       23.40        0.00     24.42 o 
   1   3   3      997.24      990.09     64.10 o 
   2   3   3      284.89      280.72     30.02 o 
   3   3   3      121.97      125.51     27.71 o 
   4   3   3      974.15      975.22     56.80 o 
   5   3   3      512.01      490.42     46.24 o 
   6   3   3       53.36       48.19     42.09 o 
   7   3   3       38.65       25.26     49.70 o 
   8   3   3      431.30      463.22    143.92 o 
   9   3   3      155.92       68.71    134.55 o 
  -6   4   3       51.62       27.00    104.03 o 
  -5   4   3       21.54        0.00     71.08 o 
  -4   4   3       20.25      100.73     69.48 o 
  -3   4   3       97.93       62.29     60.62 o 
  -2   4   3      459.71      615.76     57.16 o 
  -1   4   3     1395.14     1449.63     66.56 o 
   0   4   3      162.93       90.89     42.40 o 
   1   4   3        1.85       20.04     25.48 o 
   2   4   3      816.89      761.94     44.97 o 
   3   4   3      110.42       99.37     30.00 o 
   4   4   3     1282.30     1164.69     76.92 o 
   5   4   3       50.13       46.45     38.52 o 
   6   4   3      366.12      407.00     59.20 o 
   7   4   3        1.20        0.00     48.40 o 
   8   4   3       61.98        0.00     79.80 o 
  -6   5   3        4.34        0.00     85.44 o 
  -5   5   3       40.39       84.41     80.21 o 
  -4   5   3        0.82       38.01     69.99 o 
  -3   5   3        0.47       29.59     61.06 o 
  -2   5   3      247.39      227.68     50.18 o 
  -1   5   3      270.55      328.76     49.23 o 
   0   5   3     1329.75     1356.93     77.51 o 
   1   5   3      356.24      433.65     43.95 o 
   2   5   3      231.53      228.56     36.49 o 
   3   5   3      512.54      658.86     66.95 o 
   4   5   3      462.82      500.39     51.46 o 
   5   5   3        8.12        7.26     52.04 o 
   6   5   3       88.30      140.43     65.64 o 
   7   5   3       69.92        0.00    114.36 o 
   8   5   3      182.99      212.15    145.12 o 
  -5   6   3       23.15        0.00     80.47 o 
  -4   6   3      348.83      211.78     88.60 o 
  -3   6   3       75.82      118.47     72.91 o 
  -2   6   3        2.09        2.91     56.65 o 
  -1   6   3      497.16      474.28     58.54 o 
   0   6   3      119.21      130.71     41.37 o 
   1   6   3       34.73        0.00     46.26 o 
   2   6   3      513.68      562.51    109.08 o 
   3   6   3      564.29      609.30    117.85 o 
   4   6   3       10.68        0.00     52.27 o 
   5   6   3     1028.51     1157.58    164.58 o 
   6   6   3     1527.74     1488.42    191.97 o 
   7   6   3      116.67       21.86    121.81 o 
   8   6   3       65.78        0.00    130.70 o 
  -4   7   3       85.97       95.26     87.48 o 
  -3   7   3      113.86      139.11    108.60 o 
  -2   7   3       24.93        0.00     79.53 o 
  -1   7   3      188.06      228.49     99.95 o 
   0   7   3      468.51      517.86     80.61 o 
   1   7   3       65.77       32.76     58.97 o 
   2   7   3       78.47      109.13     63.55 o 
   3   7   3      174.74      304.03     75.98 o 
   4   7   3        6.30        0.00     63.59 o 
   5   7   3       78.24       43.87     72.56 o 
   6   7   3      510.08      518.48    155.45 o 
   7   7   3       79.90       90.34    135.27 o 
  -3   8   3      368.44      524.49    147.76 o 
  -2   8   3        1.63        0.00     94.42 o 
  -1   8   3      101.53        0.00     88.66 o 
   0   8   3      361.33      336.78     79.80 o 
   1   8   3       40.18       19.47     61.12 o 
   2   8   3        1.20       10.53     61.79 o 
   3   8   3      463.75      456.74     90.79 o 
   4   8   3      161.45      197.97    116.29 o 
   5   8   3       67.69      106.63     83.43 o 
   6   8   3      241.43      259.00    149.20 o 
   7   8   3      129.05      177.55    157.37 o 
  -2   9   3       38.68        0.00    103.31 o 
  -1   9   3       56.14       54.06    108.84 o 
   0   9   3      353.33      328.20    124.70 o 
   1   9   3        3.78        0.00     65.58 o 
   2   9   3        0.78       61.04    105.84 o 
   3   9   3      105.59       53.28     79.70 o 
   4   9   3      240.53      184.65     90.81 o 
   5   9   3        7.24        0.00     85.71 o 
   1  10   3      571.26      404.84    144.64 o 
   2  10   3       74.03      140.41     89.76 o 
   0  -7   4       99.97       91.20     82.90 o 
   1  -7   4       26.15       31.71    117.25 o 
   2  -7   4      156.74      228.73    124.94 o 
   3  -7   4      299.39      302.49    135.99 o 
  -2  -6   4      210.04      147.28    123.01 o 
  -1  -6   4       76.07       54.56     79.76 o 
   0  -6   4      500.55      587.23    133.59 o 
   1  -6   4       25.92       51.72     69.91 o 
   2  -6   4        6.94       21.14     90.58 o 
   3  -6   4      230.48       86.01    101.87 o 
   4  -6   4       60.97        0.00     92.02 o 
   5  -6   4       25.54        0.00     86.73 o 
  -4  -5   4        0.59        0.00     81.61 o 
  -3  -5   4       43.10       86.68     82.84 o 
  -2  -5   4      142.22      125.84     82.72 o 
  -1  -5   4      153.22      145.41     79.37 o 
   0  -5   4      128.89      136.85     70.46 o 
   1  -5   4       27.96       26.66     60.22 o 
   2  -5   4        0.77       19.81     55.41 o 
   3  -5   4       46.07        0.00     74.72 o 
   4  -5   4       25.21        0.00     79.29 o 
   5  -5   4       19.64       19.70     95.14 o 
   6  -5   4      152.47      103.19     85.24 o 
  -5  -4   4       13.25        0.00     84.35 o 
  -4  -4   4        2.10       63.38     83.87 o 
  -3  -4   4      423.99      517.80    100.74 o 
  -2  -4   4       77.48      192.13     82.17 o 
  -1  -4   4      362.32      489.53     90.82 o 
   0  -4   4     2573.89     2638.43    135.73 o 
   1  -4   4      239.56      308.02     52.47 o 
   2  -4   4       53.86       26.46     41.05 o 
   3  -4   4      158.07      203.29     48.95 o 
   4  -4   4      777.65      917.07     96.56 o 
   5  -4   4       91.79      128.87     79.53 o 
   6  -4   4      113.83      189.34     80.53 o 
   7  -4   4      261.27      256.54     94.78 o 
  -5  -3   4       66.63        0.00     87.14 o 
  -4  -3   4       66.32        0.00     72.17 o 
  -3  -3   4      421.50      418.85     68.92 o 
  -2  -3   4      314.81      336.59     60.60 o 
  -1  -3   4       29.79       64.64     50.85 o 
   0  -3   4       66.95       60.03     41.00 o 
   1  -3   4      139.88      196.34     45.21 o 
   2  -3   4        8.02        0.00     30.72 o 
   3  -3   4      187.56      178.38     92.85 o 
   4  -3   4      464.54       27.39     30.51 o 
   5  -3   4      502.14      494.67    343.69 o 
   6  -3   4       79.10       52.27     59.03 o 
   7  -3   4      185.01      194.88     96.58 o 
   8  -3   4        3.55        0.00    136.47 o 
  -6  -2   4       61.04       17.69     70.60 o 
  -5  -2   4      102.53       91.75     65.00 o 
  -4  -2   4        6.38        0.00     52.82 o 
  -3  -2   4      457.04      178.44    176.31 o 
  -2  -2   4     1547.75     1340.72    166.42 o 
  -1  -2   4       99.89       69.36     40.42 o 
   0  -2   4        1.13        0.00     31.80 o 
   1  -2   4      490.95      501.21    174.30 o 
   2  -2   4      690.34      521.55    216.79 o 
   3  -2   4       17.80       14.20     31.31 o 
   4  -2   4     2161.13     2182.89     82.25 o 
   5  -2   4      931.44     1029.09    118.45 o 
   6  -2   4       22.98       32.56     58.48 o 
   7  -2   4      128.86      102.46     71.36 o 
   8  -2   4      268.19      450.49    164.82 o 
   9  -2   4        0.52        0.00    148.48 o 
  -6  -1   4       51.02       52.28     67.63 o 
  -5  -1   4      259.50      217.19     70.88 o 
  -4  -1   4      109.23       62.26     55.29 o 
  -3  -1   4      112.25       70.69     49.62 o 
  -2  -1   4      558.77      647.16     65.07 o 
  -1  -1   4      121.94      114.33     41.10 o 
   0  -1   4      539.86      645.33     58.10 o 
   1  -1   4     1263.12     1273.60     60.71 o 
   2  -1   4     1891.75     1981.45     69.73 o 
   3  -1   4      308.46      477.08     44.60 o 
   4  -1   4     1464.55     1604.13     66.52 o 
   5  -1   4      888.41      793.34     90.58 o 
   6  -1   4       23.96        0.00     62.95 o 
   7  -1   4      147.89       74.12     63.82 o 
   8  -1   4      302.64      349.58    156.65 o 
   9  -1   4        4.35        0.00    140.31 o 
  -6   0   4        2.30        0.00     79.99 o 
  -5   0   4      987.26      896.52    167.59 o 
  -4   0   4     1949.52     1779.36    101.41 o 
  -3   0   4        0.56        0.00     42.90 o 
  -2   0   4      612.91      660.88     64.20 o 
  -1   0   4     2221.45     2417.28     86.09 o 
   0   0   4       24.82       17.47     29.92 o 
   1   0   4      461.51      513.92     43.36 o 
   2   0   4     5153.60     5276.07    156.06 o 
   3   0   4       32.62       59.50     25.17 o 
   4   0   4       94.12       86.07     29.37 o 
   5   0   4     1845.79     1785.95     69.47 o 
   6   0   4      441.86      550.18     70.19 o 
   7   0   4       14.60        0.00     99.47 o 
   8   0   4      502.61      477.88    156.17 o 
   9   0   4      791.13      818.81    196.53 o 
  -6   1   4        1.26        2.29     82.97 o 
  -5   1   4        3.17        0.00     74.60 o 
  -4   1   4       85.99       62.64     55.96 o 
  -3   1   4      290.43      248.72     56.61 o 
  -2   1   4      339.55      349.61     54.04 o 
  -1   1   4      935.21      913.08     60.09 o 
   0   1   4      963.29     1009.53     56.14 o 
   1   1   4     4401.39     4531.46     88.77 o 
   2   1   4     1150.97     1111.94     44.68 o 
   3   1   4      347.85      428.42     54.68 o 
   4   1   4       49.48       40.56     40.37 o 
   5   1   4        1.54        0.00     27.53 o 
   6   1   4      412.89      478.41     52.87 o 
   7   1   4      186.57      145.36    115.57 o 
   8   1   4       16.49       21.14    116.77 o 
   9   1   4       46.80      167.94    148.48 o 
  -6   2   4        1.72        0.00     83.24 o 
  -5   2   4      189.61      129.55     86.44 o 
  -4   2   4      326.80      323.64     66.05 o 
  -3   2   4      339.06      293.90     58.85 o 
  -2   2   4      130.24      198.99     48.00 o 
  -1   2   4     1217.68     1076.20     64.35 o 
   0   2   4      278.30      244.90     44.98 o 
   1   2   4       46.74       80.98     27.37 o 
   2   2   4      264.81      281.52     48.10 o 
   3   2   4      728.80      764.48     64.52 o 
   4   2   4      142.61      150.47     50.82 o 
   5   2   4      292.62      355.21     39.95 o 
   6   2   4      517.54      617.30    143.08 o 
   7   2   4        1.37       14.81     67.22 o 
   8   2   4       23.89        0.00    106.68 o 
   9   2   4      118.82       63.19    137.43 o 
  -6   3   4        2.26       24.44     85.31 o 
  -5   3   4       97.70      140.53     86.85 o 
  -4   3   4      497.40      411.57     89.07 o 
  -3   3   4      615.19      667.47     69.60 o 
  -2   3   4      253.41      222.41     66.73 o 
  -1   3   4      985.12     1006.71     62.82 o 
   0   3   4      468.56      493.28     47.31 o 
   1   3   4       35.64       20.29     27.11 o 
   2   3   4       16.05       17.18     22.19 o 
   3   3   4      960.40      955.25     70.46 o 
   4   3   4      265.48      220.53     53.05 o 
   5   3   4      422.46      370.74     49.27 o 
   6   3   4     1002.50     1092.84    100.57 o 
   7   3   4        2.28        0.00     63.96 o 
   8   3   4        0.47        0.00    106.68 o 
   9   3   4      179.86      185.96    141.99 o 
  -6   4   4       54.76       31.05     89.99 o 
  -5   4   4        1.59       30.85     81.60 o 
  -4   4   4      331.06      350.62     87.91 o 
  -3   4   4      541.75      484.60     97.43 o 
  -2   4   4       16.11       57.40     44.05 o 
  -1   4   4        5.18       19.98     38.44 o 
   0   4   4      903.94      895.65     58.68 o 
   1   4   4      103.28      100.80     34.21 o 
   2   4   4        6.93        7.37     26.65 o 
   3   4   4     2799.17     2811.16     72.85 o 
   4   4   4      562.74      523.84     45.24 o 
   5   4   4        0.96       11.29     87.70 o 
   6   4   4      176.60      225.36     72.82 o 
   7   4   4       26.69       40.33     98.03 o 
   8   4   4       54.16       55.48     68.30 o 
   9   4   4      117.71       19.94    131.90 o 
  -5   5   4       38.94       78.82     88.20 o 
  -4   5   4       81.55       72.33     79.02 o 
  -3   5   4      923.55      985.47    106.62 o 
  -2   5   4       26.71        2.62     46.50 o 
  -1   5   4       14.63       38.49     41.36 o 
   0   5   4      174.06      200.98     45.09 o 
   1   5   4       15.85       44.25     34.29 o 
   2   5   4      108.57       82.02     35.37 o 
   3   5   4     1483.50     1569.85     66.63 o 
   4   5   4       61.51      110.92     38.86 o 
   5   5   4      131.81      155.40     64.75 o 
   6   5   4      208.23      332.75     78.90 o 
   7   5   4      129.97      203.98    128.30 o 
   8   5   4       43.60        0.00    124.46 o 
  -5   6   4       11.70       46.67     94.93 o 
  -4   6   4       58.08       37.42     80.27 o 
  -3   6   4       37.06      105.67     76.51 o 
  -2   6   4       24.93        0.00     62.26 o 
  -1   6   4      280.62      218.00     54.15 o 
   0   6   4      357.45      342.69    126.13 o 
   1   6   4      834.53      872.18     63.29 o 
   2   6   4        0.60        0.00     50.29 o 
   3   6   4       28.81       38.49     50.32 o 
   4   6   4      330.44      351.48     72.92 o 
   5   6   4      110.14      100.43    109.32 o 
   6   6   4      701.92      616.99    153.77 o 
   7   6   4      134.93      151.12    137.91 o 
   8   6   4      193.70      257.08    158.09 o 
  -4   7   4       11.08        0.00     80.83 o 
  -3   7   4       29.45       18.89     78.52 o 
  -2   7   4        9.40       51.18     99.95 o 
  -1   7   4        2.38       19.70     78.81 o 
   0   7   4      105.87       83.11     62.41 o 
   1   7   4      623.41      603.25    124.22 o 
   2   7   4      683.01      738.52     90.43 o 
   3   7   4       17.66       54.95     58.63 o 
   4   7   4       17.90       11.98     63.16 o 
   5   7   4      168.65      220.08    126.38 o 
   6   7   4      162.70      169.86    133.34 o 
   7   7   4       38.13        0.00    124.94 o 
   8   7   4       92.46      132.38    149.68 o 
  -3   8   4        2.77       99.95    114.84 o 
  -2   8   4      181.90      224.88    118.69 o 
  -1   8   4       33.68        0.00     96.58 o 
   0   8   4       27.23       22.14     65.73 o 
   1   8   4      247.78      225.65     75.39 o 
   2   8   4       64.23       91.89     84.45 o 
   3   8   4        1.30       12.61     66.68 o 
   4   8   4       67.59       63.91    119.89 o 
   5   8   4      237.02      380.81    153.53 o 
   6   8   4       29.00        0.00    128.06 o 
   7   8   4      386.99      141.99    150.64 o 
  -2   9   4       60.70      147.76    125.18 o 
  -1   9   4       89.68       37.96    110.52 o 
   0   9   4       13.71        0.00     96.83 o 
   1   9   4       92.46        0.00     71.76 o 
   2   9   4       63.26      101.84     90.94 o 
   3   9   4       36.85       24.81     77.28 o 
   4   9   4       60.65      125.18    131.90 o 
   5   9   4      109.48      224.88    153.53 o 
   6   9   4       26.85        0.00    140.55 o 
   1  10   4       17.57       22.34    111.48 o 
   2  10   4       73.46       65.43     84.78 o 
   3  10   4       23.06      123.01    136.71 o 
   0  -6   5       16.19        0.00     74.18 o 
   1  -6   5      412.18      439.01    100.48 o 
   2  -6   5       63.84       81.21    110.76 o 
   3  -6   5        9.79        0.00     88.42 o 
   4  -6   5       87.42      159.05    113.88 o 
  -2  -5   5      113.41       14.73     81.11 o 
  -1  -5   5        5.43        0.00     92.26 o 
   0  -5   5       65.62       43.18     73.06 o 
   1  -5   5      451.61      638.18     99.64 o 
   2  -5   5      276.78      112.85    193.89 o 
   3  -5   5       10.64       46.13     92.50 o 
   4  -5   5      239.83      217.92    108.12 o 
   5  -5   5      280.15      239.30    112.20 o 
   6  -5   5        3.56       12.25     92.98 o 
  -3  -4   5      126.18       24.40     83.62 o 
  -2  -4   5       10.95       39.77     78.39 o 
  -1  -4   5      299.51      211.77     83.16 o 
   0  -4   5      364.29      358.60     85.86 o 
   1  -4   5       11.89        0.00     55.80 o 
   2  -4   5      749.28      864.27     95.19 o 
   3  -4   5        7.52        0.00     43.72 o 
   4  -4   5       48.62        3.04     55.94 o 
   5  -4   5      451.75      111.85    228.97 o 
   6  -4   5       54.45      133.39     72.03 o 
   7  -4   5       18.43       49.73    149.44 o 
  -4  -3   5      310.45      368.72    108.12 o 
  -3  -3   5        9.51       17.80     77.00 o 
  -2  -3   5        9.75       30.50     50.46 o 
  -1  -3   5      497.10      538.10     71.02 o 
   0  -3   5      595.16      749.42     86.79 o 
   1  -3   5       28.44       40.14     45.13 o 
   2  -3   5       80.69       52.16     42.83 o 
   3  -3   5        6.34        0.00     22.93 o 
   4  -3   5       14.15        0.00     46.88 o 
   5  -3   5      128.38      113.16     79.05 o 
   6  -3   5        6.32        0.00     85.77 o 
   7  -3   5        9.57        0.00    125.66 o 
   8  -3   5      101.16       65.83    154.97 o 
  -5  -2   5        0.64        0.00     65.75 o 
  -4  -2   5       29.42        0.00     61.38 o 
  -3  -2   5        1.05        9.04     53.32 o 
  -2  -2   5       47.90       65.85     44.24 o 
  -1  -2   5      978.34      558.21    386.48 o 
   0  -2   5       58.01       25.05     38.41 o 
   1  -2   5      310.19      374.40     50.26 o 
   2  -2   5     1907.89     1968.58     84.91 o 
   3  -2   5      326.22      425.12     53.73 o 
   4  -2   5        4.32        0.00     37.91 o 
   5  -2   5      159.63      160.21     63.15 o 
   6  -2   5      568.04      786.86    154.25 o 
   7  -2   5       28.60      106.92    123.01 o 
   8  -2   5       49.99        0.00    129.02 o 
  -5  -1   5        5.17        0.00     63.83 o 
  -4  -1   5      142.67      125.89     66.51 o 
  -3  -1   5       29.21        0.00     50.76 o 
  -2  -1   5       26.81       33.90     47.25 o 
  -1  -1   5      417.19      446.36     79.44 o 
   0  -1   5       53.10       39.88     41.16 o 
   1  -1   5        1.47        0.00     42.66 o 
   2  -1   5      230.49      304.73     45.48 o 
   3  -1   5      281.34      176.55    132.18 o 
   4  -1   5       50.29       13.27     39.11 o 
   5  -1   5       75.99       87.07     40.11 o 
   6  -1   5      147.74      397.87    126.86 o 
   7  -1   5      296.51      321.95    136.71 o 
   8  -1   5       49.84       68.95    133.34 o 
   9  -1   5      182.71      265.49    170.35 o 
  -5   0   5        9.29        3.59     64.76 o 
  -4   0   5      143.59      153.52     66.01 o 
  -3   0   5      241.00      245.20     64.40 o 
  -2   0   5        0.62        0.00     42.86 o 
  -1   0   5      393.74      465.89     60.93 o 
   0   0   5      930.34      947.48     66.79 o 
   1   0   5      299.94      337.59     46.48 o 
   2   0   5      188.09      139.74     49.75 o 
   3   0   5     1033.48     1101.01     65.80 o 
   4   0   5      498.95      475.54     45.94 o 
   5   0   5       16.05       34.25     52.60 o 
   7   0   5      536.91      749.86    155.69 o 
   8   0   5        9.48        0.00    118.45 o 
   9   0   5       57.26       22.10    150.16 o 
  -5   1   5        7.09       62.56     82.97 o 
  -4   1   5      353.09      294.24     70.75 o 
  -3   1   5      221.75      283.53     64.83 o 
  -2   1   5        1.48        0.00     45.96 o 
  -1   1   5       22.93        0.00     40.35 o 
   0   1   5      956.93      964.71     65.37 o 
   1   1   5      139.53      143.99     36.31 o 
   2   1   5      167.28      205.18     40.35 o 
   3   1   5     1156.18     1139.26     80.30 o 
   4   1   5      305.61      303.01     58.27 o 
   5   1   5      122.49      144.99     56.75 o 
   6   1   5     1192.46     1202.58     96.27 o 
   7   1   5      619.57      778.21    154.49 o 
   8   1   5        4.55       88.18    127.58 o 
   9   1   5      165.51       60.79    144.64 o 
  -5   2   5       59.43       90.30     90.66 o 
  -4   2   5       12.38        0.00     59.01 o 
  -3   2   5     1727.08     1717.54    110.46 o 
  -2   2   5     1680.83     1647.82     90.59 o 
  -1   2   5        8.74        0.00     40.33 o 
   0   2   5     1997.72     2045.10    127.02 o 
   1   2   5     3749.02     3720.25     92.26 o 
   2   2   5       19.30        9.30     26.14 o 
   3   2   5      176.59      170.99     52.22 o 
   4   2   5     2239.17     2123.11    104.58 o 
   5   2   5       15.59       14.69     51.90 o 
   6   2   5      501.58      545.90     82.37 o 
   7   2   5     1304.69     1284.47    109.34 o 
   8   2   5      149.96        0.00    112.92 o 
   9   2   5        2.53        0.00    121.09 o 
  -5   3   5       98.24       24.00     82.59 o 
  -4   3   5       22.80       26.15     74.13 o 
  -3   3   5       27.10       14.44     65.83 o 
  -2   3   5      274.74      225.94     96.98 o 
  -1   3   5      483.99      606.79     63.18 o 
   0   3   5      595.04      718.81     60.48 o 
   1   3   5      742.33      800.33     55.59 o 
   2   3   5      253.14      322.19     42.59 o 
   3   3   5     1184.62     1067.48     80.06 o 
   4   3   5      794.50      892.62     82.20 o 
   5   3   5      672.73      709.58    114.12 o 
   6   3   5       24.43       54.07     60.90 o 
   7   3   5       40.08       57.46     93.22 o 
   8   3   5      109.40      144.64    121.57 o 
   9   3   5       25.57       45.41    129.02 o 
  -5   4   5       84.97       68.51     92.07 o 
  -4   4   5        3.29        0.00     77.36 o 
  -3   4   5      209.35      108.53     73.72 o 
  -2   4   5      404.00      405.29     64.43 o 
  -1   4   5        5.87       11.06     42.39 o 
   0   4   5      173.80      213.89     47.55 o 
   1   4   5      391.89      419.51     49.54 o 
   2   4   5      153.77      155.74     36.31 o 
   3   4   5        0.73        0.00     44.31 o 
   4   4   5      620.48      624.33     97.55 o 
   5   4   5      839.90      913.41     91.99 o 
   6   4   5       81.49       45.65    102.35 o 
   7   4   5        1.07       76.38     72.80 o 
   8   4   5      175.80      316.11     97.19 o 
   9   4   5        3.61       92.02    129.26 o 
  -5   5   5       78.89       68.04     90.50 o 
  -4   5   5        7.99       30.49     80.05 o 
  -3   5   5      182.71      161.52     81.34 o 
  -2   5   5      578.67      658.66     74.02 o 
  -1   5   5      407.24      407.62     60.73 o 
   0   5   5      109.62       87.34     44.79 o 
   1   5   5      327.22      341.17     51.41 o 
   2   5   5      263.27      350.06     81.89 o 
   3   5   5      230.86      151.88     58.01 o 
   4   5   5      181.90      127.60     62.00 o 
   5   5   5      500.42      565.83     81.25 o 
   6   5   5        8.59        0.00    111.00 o 
   7   5   5       93.64      136.22     77.97 o 
   8   5   5      288.74      420.22    160.49 o 
   9   5   5       12.62        0.00    137.19 o 
  -4   6   5       73.69       86.16     88.64 o 
  -3   6   5       25.40       28.89     78.71 o 
  -2   6   5      358.97      346.26     85.51 o 
  -1   6   5      293.47      230.90     59.87 o 
   0   6   5        3.87        0.00     43.73 o 
   1   6   5        0.79       27.54     42.32 o 
   2   6   5      862.48      902.18     64.93 o 
   3   6   5        6.13        0.00     47.56 o 
   4   6   5       16.84        8.41     99.71 o 
   5   6   5      427.97      362.31    132.86 o 
   6   6   5      158.25      100.19    129.50 o 
   7   6   5       10.40      114.12    139.83 o 
   8   6   5      117.08       19.70    140.79 o 
   9   6   5       12.24        0.00    143.68 o 
  -3   7   5       26.68       37.58     81.68 o 
  -2   7   5      126.84       61.86     73.74 o 
  -1   7   5      568.96      534.09     89.04 o 
   0   7   5        2.47        0.00     40.73 o 
   1   7   5       41.73       29.00     68.59 o 
   2   7   5      151.25      113.87     65.00 o 
   3   7   5        9.61        0.00    106.20 o 
   4   7   5       16.77       82.17    116.77 o 
   5   7   5      349.65      253.24    132.38 o 
   6   7   5        0.97       18.02    126.38 o 
   7   7   5        1.69        0.00    124.22 o 
   8   7   5      180.44      176.83    159.29 o 
  -2   8   5       75.93       45.89    113.40 o 
  -1   8   5       33.22       55.02    100.67 o 
   0   8   5       37.04       12.71     67.37 o 
   1   8   5       75.14        0.00     69.13 o 
   2   8   5      285.04      247.78     79.43 o 
   3   8   5      121.81      160.97    126.38 o 
   4   8   5       33.91       40.60    119.65 o 
   5   8   5       25.54       63.91    131.90 o 
   6   8   5      219.53      177.55    147.52 o 
   7   8   5       75.44        0.00    145.84 o 
  -1   9   5       29.96        0.00    106.68 o 
   0   9   5        0.55        0.00     92.02 o 
   1   9   5        3.92       87.44     78.84 o 
   2   9   5       13.52        1.20    115.09 o 
   3   9   5      305.97      287.11    148.00 o 
   4   9   5      183.31      101.87    133.59 o 
   5   9   5       27.34        0.00    136.71 o 
   6   9   5       57.87        0.00    138.87 o 
   2  10   5        2.57        0.00    118.45 o 
   3  10   5       73.09       61.03    130.22 o 
   0  -5   6      226.17      176.59    132.14 o 
   1  -5   6      113.03       95.91     79.31 o 
   2  -5   6      548.90      618.35    102.95 o 
   3  -5   6      117.65       73.52    106.44 o 
   4  -5   6        8.34       13.94     94.90 o 
  -2  -4   6        0.48        0.00     88.59 o 
  -1  -4   6      408.19      362.63    105.24 o 
   0  -4   6      470.36      462.10    104.87 o 
   1  -4   6       75.23       16.60     71.43 o 
   2  -4   6       54.32       54.78     67.90 o 
   3  -4   6      286.49      301.73     79.89 o 
   4  -4   6       31.31       22.31     59.41 o 
   6  -4   6      104.41      242.42    148.48 o 
  -3  -3   6       70.38      165.80     98.20 o 
  -2  -3   6       20.82       30.99     82.40 o 
  -1  -3   6      315.52      289.51     94.12 o 
   0  -3   6      288.61      286.96     73.30 o 
   1  -3   6       21.34       22.50     49.31 o 
   2  -3   6      107.01       50.51     53.78 o 
   3  -3   6      436.82      268.86    142.99 o 
   4  -3   6      358.29      371.37     77.20 o 
   5  -3   6       84.65      102.35    102.83 o 
   6  -3   6      517.10      518.00    158.33 o 
   7  -3   6      171.74      316.66    151.85 o 
  -3  -2   6      649.91      590.39     88.88 o 
  -2  -2   6       86.59       46.88     58.90 o 
  -1  -2   6       60.88       74.12     55.58 o 
   0  -2   6      108.63       96.77     53.30 o 
   1  -2   6      107.33      103.97     51.27 o 
   2  -2   6     1237.78     1347.23     83.19 o 
   3  -2   6       15.36       10.06     42.72 o 
   4  -2   6     1231.62     1310.81    102.91 o 
   5  -2   6        3.07       32.20     84.81 o 
   7  -2   6      283.56       98.03    138.15 o 
   8  -2   6        0.85        0.00    134.79 o 
  -4  -1   6       35.92        0.00     64.33 o 
  -3  -1   6      255.50      228.62     71.99 o 
  -2  -1   6      976.88      843.91    115.55 o 
  -1  -1   6        0.99        0.00     47.30 o 
   0  -1   6        5.02        0.00     44.92 o 
   1  -1   6      609.69      759.64     73.58 o 
   2  -1   6      597.69      742.17     86.14 o 
   3  -1   6      114.80      151.87     46.38 o 
   4  -1   6      482.43      408.68    105.71 o 
   5  -1   6        1.31        0.00     58.59 o 
   6  -1   6        0.72       36.76     87.46 o 
   7  -1   6       43.85        0.00    116.77 o 
   8  -1   6        1.97        0.00    120.37 o 
   9  -1   6       15.74       24.99    145.12 o 
  -4   0   6        1.88        0.38     68.45 o 
  -3   0   6       14.31        0.00     58.94 o 
  -2   0   6      132.84      153.98     62.25 o 
  -1   0   6       10.25        0.00     48.80 o 
   0   0   6       17.48       10.16     43.60 o 
   1   0   6     1149.73     1317.52    117.32 o 
   2   0   6      366.93      514.12     56.93 o 
   3   0   6      677.57      836.57     86.13 o 
   4   0   6     1054.84     1187.73     96.58 o 
   5   0   6       78.22      130.64     62.73 o 
   6   0   6       36.06       55.50     89.86 o 
   8   0   6      469.06      538.43    159.53 o 
   9   0   6       41.60      119.89    150.88 o 
  -4   1   6       18.47       34.62     67.86 o 
  -3   1   6        0.57       18.51     60.77 o 
  -2   1   6       77.19      116.37     58.43 o 
  -1   1   6      118.89       89.53     53.50 o 
   0   1   6      102.60      137.72     49.11 o 
   1   1   6      725.21      755.20     65.32 o 
   2   1   6      313.95      401.89     83.49 o 
   3   1   6       30.44        0.00     47.10 o 
   4   1   6       22.26       50.52     55.45 o 
   5   1   6       27.51       85.93     58.13 o 
   6   1   6       24.86        9.43     59.50 o 
   8   1   6      203.40      277.74    140.79 o 
   9   1   6      131.81       50.94    143.68 o 
  -4   2   6        0.69       35.74     69.17 o 
  -3   2   6       24.95        0.00     60.43 o 
  -2   2   6       13.55        0.00     52.60 o 
  -1   2   6      171.51      172.34     55.81 o 
   0   2   6       93.89      128.69     48.33 o 
   1   2   6      673.89      739.99     62.86 o 
   2   2   6      598.18      557.36    110.64 o 
   3   2   6       84.18       64.94     53.10 o 
   4   2   6        0.97        0.00     46.57 o 
   5   2   6      615.50      598.19     83.92 o 
   6   2   6      506.91      538.93     87.35 o 
   7   2   6       12.13       82.41    107.88 o 
   8   2   6      468.06      468.75    149.92 o 
   9   2   6      171.99      247.95    150.16 o 
  -4   3   6       20.46       34.58     83.42 o 
  -3   3   6       10.85        0.00     70.50 o 
  -2   3   6      536.23      489.90     89.87 o 
  -1   3   6      161.06      167.01     71.87 o 
   0   3   6       30.89       83.41     46.26 o 
   1   3   6       91.01       89.43     42.24 o 
   2   3   6      325.30      359.58     68.52 o 
   3   3   6       64.82       65.16     53.40 o 
   4   3   6       24.57       53.90     54.67 o 
   5   3   6      989.96      971.98    118.93 o 
   6   3   6      306.50      252.97     79.84 o 
   7   3   6      138.84       98.03    117.97 o 
   8   3   6      334.10      504.07    146.56 o 
   9   3   6       91.95      152.09    138.63 o 
  -4   4   6      304.96      294.58    100.15 o 
  -3   4   6       13.98        0.00     75.03 o 
  -2   4   6        3.96       22.16     35.32 o 
  -1   4   6     2826.67     2625.35    110.47 o 
   0   4   6     1090.97     1009.26     75.81 o 
   1   4   6       55.23       77.90     43.47 o 
   2   4   6     1210.70     1262.40     97.96 o 
   3   4   6     1718.43     1808.64    113.28 o 
   4   4   6        9.20        0.00     48.65 o 
   5   4   6      509.70      541.47     85.08 o 
   6   4   6      823.78      830.03    101.34 o 
   7   4   6        7.27        0.00    110.28 o 
   8   4   6      222.58      145.16     92.10 o 
   9   4   6      496.96      476.44    160.01 o 
  -4   5   6       69.15      143.77     96.48 o 
  -3   5   6       81.52      146.89     86.39 o 
  -2   5   6       35.46        3.46     55.75 o 
  -1   5   6        8.06        0.00     50.00 o 
   0   5   6      231.87      291.28     58.44 o 
   1   5   6       42.77       28.65     43.80 o 
   2   5   6      345.27      445.65     77.86 o 
   3   5   6      699.08      815.35    122.05 o 
   4   5   6      317.61      321.79     73.54 o 
   5   5   6      460.18      488.28     85.38 o 
   6   5   6      215.37      260.33     81.72 o 
   7   5   6       63.01       85.64     76.27 o 
   8   5   6        0.45       48.38     50.52 o 
   9   5   6      141.26      189.09    160.97 o 
  -3   6   6      164.11      138.14     90.59 o 
  -2   6   6        0.53      109.86     79.34 o 
  -1   6   6      117.31       49.22     56.06 o 
   0   6   6      166.60      133.37     57.01 o 
   1   6   6       21.08        0.00     59.12 o 
   2   6   6      164.75      189.55     67.77 o 
   3   6   6      532.87      575.17    201.58 o 
   4   6   6      172.79      114.77     66.61 o 
   5   6   6       27.88       60.27     67.91 o 
   6   6   6      124.50      127.58    130.70 o 
   7   6   6      304.99      301.05    152.81 o 
   8   6   6       98.69      101.39    145.60 o 
   9   6   6       17.19        0.00    152.09 o 
  -3   7   6       43.22        0.00     88.09 o 
  -2   7   6       12.67       38.25     82.90 o 
  -1   7   6       57.31       53.02     72.43 o 
   0   7   6      313.35      353.13     68.34 o 
   1   7   6      274.40      315.22    125.90 o 
   2   7   6      176.41       73.04    115.81 o 
   3   7   6      213.23      202.54    129.26 o 
   4   7   6       53.83       93.46    123.97 o 
   5   7   6       11.31        4.08    123.25 o 
   6   7   6       71.20       99.95    131.90 o 
   7   7   6      417.41      419.98    164.34 o 
   8   7   6       33.50      195.33    162.42 o 
  -2   8   6       53.93       61.03    124.70 o 
  -1   8   6       62.49       24.75    107.16 o 
   0   8   6      256.94      154.66     73.98 o 
   1   8   6      283.81      309.46    136.23 o 
   2   8   6        0.60       66.55    120.13 o 
   3   8   6        5.34        0.00    120.85 o 
   4   8   6      189.41      187.40    139.59 o 
   5   8   6        2.69        0.00    130.22 o 
   6   8   6       43.30      134.31    152.81 o 
   7   8   6      254.92      305.61    166.02 o 
   1   9   6      289.84      227.53    137.91 o 
   2   9   6        0.33      168.66    135.03 o 
   3   9   6        4.92        0.00    125.42 o 
   4   9   6       16.95        0.00    127.34 o 
   5   9   6       33.45       54.06    151.60 o 
   6   9   6       88.08        9.61    159.53 o 
   1  -4   7      572.25      731.57    223.92 o 
   2  -4   7      212.55      315.55     92.22 o 
   3  -4   7        6.04        0.00     91.06 o 
  -1  -3   7      288.20      194.04    118.57 o 
   0  -3   7       89.42       30.71     85.44 o 
   1  -3   7      457.77      549.90     82.55 o 
   2  -3   7      178.81       95.95     40.72 o 
   3  -3   7       44.24        0.00     64.08 o 
   4  -3   7      448.96      567.50    142.23 o 
   5  -3   7      182.62      122.05    114.12 o 
  -2  -2   7      274.78      278.78     77.42 o 
  -1  -2   7      287.08      306.83     76.48 o 
   0  -2   7       72.95       20.90     59.06 o 
   1  -2   7      319.68      180.62     64.23 o 
   2  -2   7      421.75      504.10     91.50 o 
   3  -2   7      136.36       94.42     68.91 o 
   4  -2   7      149.06       58.01    100.07 o 
   5  -2   7      395.99      451.45    133.34 o 
   6  -2   7       92.14      181.16    124.70 o 
   7  -2   7       19.20       40.12    133.59 o 
  -3  -1   7       31.79       42.41     71.50 o 
  -2  -1   7      313.37      363.48     80.68 o 
  -1  -1   7      127.51      171.71     66.95 o 
   0  -1   7       15.52       36.23     55.75 o 
   1  -1   7      307.87      317.07     65.46 o 
   2  -1   7       62.61       70.78     64.19 o 
   3  -1   7        9.19        0.00     55.89 o 
   4  -1   7      601.63      658.32    135.99 o 
   5  -1   7      524.73      633.77    100.25 o 
   6  -1   7      209.42      145.36    110.04 o 
   8  -1   7      418.85      419.02    166.98 o 
  -3   0   7        7.53        0.00     69.82 o 
  -2   0   7      263.97      232.58     75.05 o 
  -1   0   7      662.50      536.38     77.83 o 
   0   0   7        1.80        0.00     48.57 o 
   1   0   7       98.50       57.60     50.12 o 
   2   0   7      402.54      356.13     77.16 o 
   3   0   7      149.89      125.42     72.20 o 
   4   0   7      961.54     1001.22    107.28 o 
   5   0   7       37.96       39.58     68.83 o 
   6   0   7      494.92      524.73    137.43 o 
   7   0   7       18.98       87.46    103.79 o 
   8   0   7        8.32        8.89    123.01 o 
   9   0   7      217.08      146.56    154.01 o 
  -3   1   7      156.79      161.66     75.61 o 
  -2   1   7       13.96        0.00     61.17 o 
  -1   1   7      361.62      244.62     67.93 o 
   0   1   7      795.55      708.54     77.90 o 
   1   1   7        1.33        0.00     52.12 o 
   2   1   7      176.37      145.12     85.53 o 
   3   1   7     1131.90     1245.19    108.13 o 
   4   1   7      164.77      151.56    132.26 o 
   5   1   7       14.61       18.45     63.39 o 
   6   1   7      364.95      431.03     88.59 o 
   7   1   7        2.74        0.00     93.70 o 
   8   1   7       37.28        0.00    128.30 o 
   9   1   7       27.31        3.12    147.04 o 
  -3   2   7      319.46      229.22     78.29 o 
  -2   2   7       11.39        3.51     61.63 o 
  -1   2   7        0.85        0.00     50.91 o 
   0   2   7      431.00      493.29     69.18 o 
   1   2   7       10.45       55.98     73.76 o 
   2   2   7        0.96        0.00     51.82 o 
   3   2   7      703.16      772.94     93.60 o 
   4   2   7       53.83       49.50     61.54 o 
   5   2   7      207.94      252.72     77.01 o 
   6   2   7      550.53      497.20     90.96 o 
   7   2   7      157.56      177.96     84.22 o 
   9   2   7       29.01        1.20    136.95 o 
  -3   3   7      144.85      115.34     89.93 o 
  -2   3   7        0.64        0.00     58.99 o 
  -1   3   7        7.99        0.00     54.27 o 
   0   3   7      237.13      235.80     60.13 o 
   1   3   7        1.72        0.00     53.41 o 
   2   3   7       55.78       34.11     57.84 o 
   3   3   7      213.38      222.09     87.70 o 
   4   3   7      199.24      203.39     70.46 o 
   5   3   7       59.69       99.87     68.69 o 
   6   3   7      152.35      163.25     78.78 o 
   7   3   7       31.19        0.00     70.46 o 
   9   3   7        0.53       34.60    134.55 o 
  -3   4   7      147.00       84.81     90.22 o 
  -2   4   7       23.25        7.77     61.42 o 
  -1   4   7        8.04       35.86     57.21 o 
   0   4   7        5.54       65.89     69.20 o 
   1   4   7       84.74       73.38     64.77 o 
   2   4   7        4.55        0.00     59.24 o 
   3   4   7       83.95       78.81     66.27 o 
   4   4   7      373.01      258.93     76.75 o 
   5   4   7      266.12      166.85     73.06 o 
   6   4   7        3.01        0.00     64.71 o 
   7   4   7      259.82      316.54     93.57 o 
   8   4   7       59.70        0.00     84.48 o 
   9   4   7        0.45       41.08    125.18 o 
  -3   5   7       81.44       75.11     88.73 o 
  -2   5   7       29.95       32.28     44.46 o 
  -1   5   7      146.48       80.99     59.16 o 
   0   5   7      365.21      386.36     86.49 o 
   1   5   7        1.21       35.50     66.28 o 
   2   5   7        2.43        0.00     62.95 o 
   3   5   7      143.66      117.16     69.43 o 
   4   5   7      364.16      309.07     87.33 o 
   5   5   7       15.12       35.42     72.14 o 
   6   5   7        3.90        0.00     69.04 o 
   7   5   7      102.40      142.44     90.70 o 
   8   5   7       81.67        0.00     85.58 o 
   9   5   7      102.28       78.69    103.75 o 
  -2   6   7      290.87      255.43     94.85 o 
  -1   6   7        0.43       20.11     59.05 o 
   0   6   7       12.22       38.36     73.58 o 
   1   6   7     1717.83     1603.21    125.77 o 
   2   6   7      393.03      273.79     81.85 o 
   3   6   7       20.67       26.98     67.58 o 
   4   6   7      852.12      939.85    108.00 o 
   5   6   7      546.97      555.17     98.54 o 
   6   6   7       12.92       22.80     75.78 o 
   7   6   7      158.78      145.36    149.92 o 
   8   6   7      242.89      116.29    159.53 o 
  -2   7   7       81.26      104.46     92.54 o 
  -1   7   7        6.90        0.00    112.44 o 
   0   7   7       89.66      132.45     85.01 o 
   1   7   7        3.45        0.00     72.47 o 
   2   7   7      272.03      212.89     93.82 o 
   3   7   7       31.88       64.87    128.06 o 
   4   7   7      188.15      219.60    144.16 o 
   5   7   7       97.55       96.83    133.10 o 
   6   7   7       33.82        0.00    129.02 o 
   7   7   7      168.81      105.47    156.65 o 
   8   7   7      184.99      289.03    170.10 o 
   0   8   7        1.47        0.00    114.12 o 
   1   8   7      112.05      203.50    140.79 o 
   2   8   7      162.67       64.87    127.58 o 
   3   8   7       40.10      206.86    142.47 o 
   4   8   7       13.15        0.00    127.82 o 
   5   8   7      178.49      101.87    150.88 o 
   6   8   7       77.40        0.00    142.96 o 
   7   8   7        7.50      101.63    159.29 o 
   1   9   7       28.30       64.15    136.95 o 
   2   9   7      163.15       74.00    141.27 o 
   3   9   7       54.07        0.00    139.83 o 
   4   9   7       43.69        0.00    143.44 o 
   5   9   7       90.04      169.38    166.26 o 
   2  -3   8       71.41      243.87    140.07 o 
   3  -3   8       89.79      100.92     79.85 o 
   4  -3   8       43.35       57.42    108.60 o 
   0  -2   8      452.73      351.88    100.14 o 
   1  -2   8        4.56        2.11     75.87 o 
   2  -2   8        2.10        0.00     95.26 o 
   3  -2   8      526.47      599.21    101.15 o 
   4  -2   8      257.63      287.09     87.92 o 
   5  -2   8        0.80        0.00     99.23 o 
   6  -2   8      324.45      360.87    147.28 o 
  -1  -1   8       56.09       46.95     68.02 o 
   0  -1   8      293.32      262.92     92.63 o 
   1  -1   8      146.55      169.90     82.09 o 
   2  -1   8       13.03        3.61     65.77 o 
   3  -1   8      828.94      883.36    112.07 o 
   4  -1   8      314.23      336.13    125.66 o 
   5  -1   8       89.64       46.39     77.27 o 
   6  -1   8      261.11      207.35    124.70 o 
   7  -1   8       72.46      124.46    127.34 o 
  -1   0   8       59.00       18.18     60.93 o 
   0   0   8      211.08      208.89     84.56 o 
   1   0   8      264.59      323.47     86.05 o 
   2   0   8      154.14      190.13     80.48 o 
   3   0   8      515.32      563.41    133.83 o 
   4   0   8      942.26     1010.96    117.28 o 
   5   0   8      147.84      210.20     84.56 o 
   6   0   8       24.24       55.26    104.03 o 
   7   0   8      185.98      250.83    128.30 o 
  -2   1   8       12.06       31.77     72.25 o 
  -1   1   8       32.20      116.35     83.04 o 
   0   1   8      132.09      195.01     83.85 o 
   1   1   8      125.82      168.59     72.21 o 
   2   1   8      250.67      133.34     93.70 o 
   3   1   8      549.20      636.17    100.90 o 
   4   1   8        1.42       45.13     69.48 o 
   5   1   8        5.98       30.63     72.34 o 
   6   1   8      349.94      345.24     93.59 o 
   7   1   8      397.45      373.37    134.31 o 
   8   1   8      236.61      205.18    132.14 o 
  -2   2   8      116.25       82.50     75.81 o 
  -1   2   8        1.44        0.00     74.55 o 
   0   2   8      494.94      323.15    120.13 o 
   1   2   8      736.72      549.59     97.93 o 
   2   2   8       47.62       63.49     67.36 o 
   3   2   8       32.10        1.05     64.67 o 
   4   2   8      133.27      122.40     74.27 o 
   5   2   8        3.07       22.02     68.76 o 
   6   2   8      372.72      397.13     93.68 o 
   7   2   8      176.51      177.13     87.09 o 
   8   2   8      343.58      305.61    134.31 o 
   9   2   8       15.54        0.00    129.02 o 
  -2   3   8       57.77      146.25     75.79 o 
  -1   3   8      166.65      127.79     87.38 o 
   0   3   8       96.60       59.34     73.56 o 
   1   3   8      891.05      860.13    109.79 o 
   2   3   8      452.30      415.82     88.47 o 
   3   3   8       40.90       33.58     66.21 o 
   4   3   8      123.06       61.46     67.97 o 
   5   3   8      789.02      890.73    111.34 o 
   6   3   8      153.58      255.91     86.80 o 
   7   3   8      107.73      129.77     84.57 o 
   8   3   8      174.70       98.27    122.53 o 
   9   3   8       11.78        0.00    129.26 o 
  -2   4   8      219.38      158.05     94.78 o 
  -1   4   8      376.88      407.30    102.18 o 
   0   4   8        0.65       77.46     76.93 o 
   1   4   8        5.26        0.00     66.19 o 
   2   4   8      250.26      186.76     78.14 o 
   3   4   8       40.96       24.68     66.56 o 
   4   4   8        5.81        8.91     65.27 o 
   5   4   8      657.76      777.16    106.97 o 
   6   4   8      106.46      260.74     90.34 o 
   7   4   8       68.95       44.26     85.04 o 
   8   4   8       80.20       80.94     94.47 o 
   9   4   8       16.46        0.00    128.54 o 
  -2   5   8       43.41       66.07    125.18 o 
  -1   5   8      238.79      132.95     90.39 o 
   0   5   8       11.14        0.98     77.40 o 
   1   5   8        1.94        0.00     70.59 o 
   2   5   8      108.43       63.26     71.49 o 
   3   5   8        4.68       17.27     71.87 o 
   4   5   8      112.21      106.19     76.03 o 
   5   5   8      343.88      391.21     96.43 o 
   6   5   8      139.70      167.63     87.51 o 
   7   5   8        1.14        0.00     79.77 o 
   8   5   8       25.89       35.86    122.77 o 
  -1   6   8      121.69       25.03     85.74 o 
   0   6   8       25.03        2.68     81.28 o 
   1   6   8      110.37      157.19     84.45 o 
   2   6   8        3.77       27.26     75.03 o 
   3   6   8      153.43      139.79     81.44 o 
   4   6   8       20.65       50.05     77.11 o 
   5   6   8        8.89       20.41     76.74 o 
   6   6   8       62.58       23.70     82.66 o 
   7   6   8       37.04        0.00     85.86 o 
   8   6   8        0.54        0.00    148.72 o 
   0   7   8       13.50       43.64     87.78 o 
   1   7   8      217.26      175.88     88.74 o 
   2   7   8      203.48      116.02     87.80 o 
   3   7   8        4.64       33.14     79.59 o 
   4   7   8        8.91        0.00    134.07 o 
   5   7   8       17.00       63.91    145.60 o 
   6   7   8       42.90        0.00    138.39 o 
   7   7   8       14.55        0.00    147.52 o 
   1   8   8        0.35        0.00    128.06 o 
   2   8   8       83.57       22.10    140.31 o 
   3   8   8      765.32      560.53    179.23 o 
   4   8   8       55.12        0.00    136.23 o 
   5   8   8        6.15        0.00    147.04 o 
   6   8   8      293.56      148.96    159.77 o 
   2  -1   9       14.69        4.33     74.41 o 
   3  -1   9       65.27       75.27     81.26 o 
   4  -1   9      164.63      206.86    127.10 o 
   5  -1   9      114.56      163.75     94.65 o 
   1   0   9       69.35       22.08     80.13 o 
   2   0   9      356.03      398.72     99.58 o 
   3   0   9        3.06       12.25     91.30 o 
   4   0   9       77.19       41.63     81.44 o 
   5   0   9      514.30      450.98    109.19 o 
   6   0   9       71.95       37.72    113.64 o 
   0   1   9        2.56        0.00     74.85 o 
   1   1   9       47.91        0.00     75.46 o 
   2   1   9      569.30      488.45    141.27 o 
   3   1   9      206.25      108.79     85.01 o 
   4   1   9       40.73       23.27     77.33 o 
   5   1   9      635.61      733.42    116.36 o 
   6   1   9       41.92        0.00     81.79 o 
   7   1   9       32.31        0.00    116.77 o 
   0   2   9       26.21        8.41     93.94 o 
   1   2   9       34.77        0.00     78.12 o 
   2   2   9      522.21      601.14    108.35 o 
   3   2   9      425.67      443.36    100.66 o 
   4   2   9       39.60       44.68     73.19 o 
   5   2   9      191.98      153.40    105.35 o 
   6   2   9      867.11      799.57    122.76 o 
   7   2   9      178.84      106.31     91.22 o 
   8   2   9       55.44        0.00    113.88 o 
   0   3   9       56.61        2.69     75.15 o 
   1   3   9      128.27       76.13     81.45 o 
   2   3   9       93.71       60.16     80.13 o 
   3   3   9       59.59       99.74     78.60 o 
   4   3   9      115.60      202.74     87.58 o 
   5   3   9      179.38      103.73     84.46 o 
   6   3   9        2.56       28.73     80.15 o 
   7   3   9      141.80       12.56     89.94 o 
   8   3   9      210.07      163.38    128.06 o 
   0   4   9      158.72      127.84     88.48 o 
   1   4   9       59.16        0.00     76.22 o 
   2   4   9      331.03      294.52     93.17 o 
   3   4   9      173.29      110.82     78.96 o 
   4   4   9       34.19        0.00     70.69 o 
   5   4   9        5.15       23.40     78.68 o 
   6   4   9      186.26      180.44     92.07 o 
   7   4   9        6.85        0.00     88.75 o 
   8   4   9      143.30       93.32    100.69 o 
   0   5   9      105.59      104.52     91.15 o 
   1   5   9       92.32       53.25     85.71 o 
   2   5   9       55.01       66.33     81.64 o 
   3   5   9      619.32      658.52    113.84 o 
   4   5   9      226.36      198.80     91.77 o 
   5   5   9        9.28        0.00     81.21 o 
   6   5   9      147.38      193.49     99.16 o 
   7   5   9      248.93      275.68    107.79 o 
   8   5   9        6.93        0.00     95.13 o 
   1   6   9      144.91      184.61    108.48 o 
   2   6   9        0.37       39.81     86.46 o 
   3   6   9       45.38        2.42     83.42 o 
   4   6   9      282.86      326.15    104.08 o 
   5   6   9       12.54        0.00     84.22 o 
   6   6   9        3.96        0.00     86.01 o 
   7   6   9      109.35       41.66    156.41 o 
   1   7   9      112.51       53.67     95.17 o 
   2   7   9       16.51        0.00     85.32 o 
   3   7   9       62.13       65.14     92.53 o 
   4   7   9      111.71       95.29     93.92 o 
   5   7   9        0.53        4.81    144.88 o 
   6   7   9        4.56       39.40    155.45 o 
   3   8   9      115.63       59.34    157.61 o 
   4   8   9        8.34        0.00    148.48 o 
   3   1  10       99.50      126.22     97.97 o 
   4   1  10       40.51        0.00     84.51 o 
   5   1  10       18.29        0.00     91.86 o 
   2   2  10       34.42       24.34     89.26 o 
   3   2  10      157.92       76.11     92.48 o 
   4   2  10      150.92      150.28     96.17 o 
   5   2  10        7.35       25.88     88.57 o 
   6   2  10       23.86        0.00     87.17 o 
   2   3  10       13.80        0.00     86.40 o 
   3   3  10       45.43       42.43     83.87 o 
   4   3  10      251.17      209.63     96.38 o 
   5   3  10       15.21       23.64     88.89 o 
   6   3  10      124.60       85.92     95.83 o 
   2   4  10        0.56       12.20     83.64 o 
   3   4  10       71.75       56.19     84.60 o 
   4   4  10      342.76      303.07    103.55 o 
   5   4  10      376.09      311.04    105.46 o 
   6   4  10       71.22       28.12     87.56 o 
   2   5  10       26.50        0.00     86.34 o 
   3   5  10       13.94        1.41     86.24 o 
   4   5  10       49.83      115.98     94.09 o 
   5   5  10      172.22      127.91     95.26 o 
   6   5  10      150.00      152.70    103.62 o 
   3   6  10      123.44      138.39    102.86 o 
   4   6  10      263.51      120.85     98.26 o 
   5   6  10      128.16       74.25     97.01 o 
                                                 
